# Supplementary material for: Alkbh5 plays indispensable roles in maintaining self-renewal of hematopoietic stem cells
Source: Open Med (Wars). 2023 Aug 9;18(1):20230766. doi: 10.1515/med-2023-0766 (PMC10426271; doi:10.1515/med-2023-0766)
Supplement: Supplementary Table 1 [file med-2023-0766-sm2.xlsx]

## Sheet: Sheet1
Supplementary Table 1. Antibodies
Maker	Cat.NO	Flour	Vendor
Gr-1	108404	Biotin	Biolegend
Ter119	116204	Biotin	Biolegend
B220	103204	Biotin	Biolegend
CD19	115504	Biotin	Biolegend
IgM	408903	Biotin	Biolegend
IL-7R	135006	Biotin	Biolegend
CD3	100304	Biotin	Biolegend
Streptavidin	405214	PerCP-Cy5.5	Biolegend
Streptavidin	405208	APC-Cy7	Biolegend
Streptavidin	405226	BV421	Biolegend
Sca-1	108108	PE	Biolegend
c-Kit	105826	APC-Cy7	Biolegend
c-Kit	105812	APC	Biolegend
CD48	103424	PE-Cy7	Biolegend
CD150	115910	APC	Biolegend
Flk2/Flt3/CD135	46-1351-82	PE-Cy5	eBioscience
CD34	152208	BV421	Biolegend
CD16/32	101318	PE-Cy7	Biolegend
Gr-1	108408	PE	Biolegend
MAC	101211	APC	Biolegend
Ter119	116212	APC	Biolegend
CD71	113808	PE	Biolegend
B220	103208	PE	Biolegend
IgM	406509	APC	Biolegend
CD4	100408	PE	Biolegend
CD8a	100712	APC	Biolegend
CD45.1	110708	PE	Biolegend
CD45.2	109806	FITC	Biolegend
AnnexinV	640941	APC	Biolegend
BrdU	364103	FITC	Biolegend
Ki-67	11-5698-82	FITC	eBioscience
