# Supplementary material for: Alkbh5 plays indispensable roles in maintaining self-renewal of hematopoietic stem cells
Source: Open Med (Wars). 2023 Aug 9;18(1):20230766. doi: 10.1515/med-2023-0766 (PMC10426271; doi:10.1515/med-2023-0766)
Supplement: Supplementary Table 2 [file med-2023-0766-sm3.xlsx]

## Sheet: RNA-DEGs
gene_id	symbol	type	baseMean	log2FoldChange	lfcSE	stat	pvalue	padj	WT1	WT2	WT3	WT4	KO1	KO2	KO3	KO4
ENSMUSG00000110696	Gm45706	TEC	17.5297	-7.58858	2.62545	-2.89039	0.00384766	0.276949	0	103.166	17.3783	19.693	0	0	0	0
ENSMUSG00000074415	2610203C20Rik	processed_transcript	8.22513	-6.49973	1.56137	-4.16283	3.14e-05	0.0228727	4.81909	48.2703	2.04451	10.6671	0	0	0	0
ENSMUSG00000029309	Sparcl1	protein_coding	6.67491	-6.19945	1.8296	-3.38842	0.000702954	0.1306	0	35.9661	1.02225	16.4109	0	0	0	0
ENSMUSG00000052234	Epx	protein_coding	180.097	-6.18154	1.00292	-6.16352	7.11e-10	3.11e-06	619.253	318.963	19.4228	463.607	1.04313	5.04737	8.72055	4.71666
ENSMUSG00000085139	A730046J19Rik	protein_coding	6.13459	-6.07073	1.4033	-4.32603	1.52e-05	0.0139546	14.4573	12.3042	13.2893	9.02598	0	0	0	0
ENSMUSG00000026726	Cubn	protein_coding	4.82833	-5.72134	1.94615	-2.93982	0.00328399	0.259014	25.3002	12.3042	1.02225	0	0	0	0	0
ENSMUSG00000034555	Tex16	protein_coding	4.50506	-5.62531	1.84461	-3.04959	0.00229155	0.2261	7.22863	10.4113	18.4006	0	0	0	0	0
ENSMUSG00000070368	Prok1	protein_coding	4.4657	-5.61358	1.85995	-3.01813	0.00254339	0.232171	16.8668	0	4.08901	14.7698	0	0	0	0
ENSMUSG00000007655	Cav1	protein_coding	7.33583	-5.58448	1.48274	-3.76632	0.000165669	0.0567976	22.8907	13.2507	1.02225	20.5136	0	1.00947	0	0
ENSMUSG00000081309	Gm12397	processed_pseudogene	4.35869	-5.58185	1.52749	-3.65427	0.000257919	0.0662396	7.22863	7.57182	10.2225	9.84652	0	0	0	0
ENSMUSG00000070305	Mpzl3	protein_coding	4.32144	-5.56184	1.92968	-2.88226	0.00394828	0.278035	19.2764	13.2507	2.04451	0	0	0	0	0
ENSMUSG00000056215	Lrguk	protein_coding	4.24139	-5.53583	1.85839	-2.97882	0.00289358	0.242967	12.0477	7.57182	14.3115	0	0	0	0	0
ENSMUSG00000104476	Gm38211	TEC	4.19803	-5.53144	1.97188	-2.80517	0.00502907	0.307469	0	22.7155	1.02225	9.84652	0	0	0	0
ENSMUSG00000096764	Gm21985	protein_coding	4.20123	-5.52464	2.18734	-2.52573	0.0115457	0.456186	20.4811	0	0	13.1287	0	0	0	0
ENSMUSG00000028238	Atp6v0d2	protein_coding	4.11931	-5.49669	1.85901	-2.95678	0.00310872	0.252515	15.662	6.62534	0	10.6671	0	0	0	0
ENSMUSG00000069554	I830134H01Rik	lincRNA	4.07207	-5.48114	1.63181	-3.35894	0.000782432	0.138024	10.8429	12.3042	2.04451	7.38489	0	0	0	0
ENSMUSG00000058070	Eml1	protein_coding	10.7954	-5.42935	1.3131	-4.13475	3.55e-05	0.0229843	15.662	25.5549	7.15577	36.1039	0	0	0	1.88666
ENSMUSG00000055214	Pld5	protein_coding	3.6948	-5.34724	1.8909	-2.82788	0.00468567	0.300847	0	14.1972	7.15577	8.20543	0	0	0	0
ENSMUSG00000028427	Aqp7	protein_coding	3.68433	-5.34532	2.26571	-2.35922	0.0183133	0.543144	0	5.67886	0	23.7958	0	0	0	0
ENSMUSG00000093996	Fam205a3	protein_coding	3.61432	-5.30319	2.67302	-1.98397	0.0472595	0.738605	28.9145	0	0	0	0	0	0	0
ENSMUSG00000094066	Fam205a2	protein_coding	3.61432	-5.30319	2.67302	-1.98397	0.0472595	0.738605	28.9145	0	0	0	0	0	0	0
ENSMUSG00000033453	Adamts15	protein_coding	3.58158	-5.29882	2.39517	-2.21229	0.0269463	0.630797	1.20477	27.4478	0	0	0	0	0	0
ENSMUSG00000048216	Gpr85	protein_coding	3.5694	-5.28323	1.68824	-3.12943	0.00175144	0.208896	14.4573	2.83943	7.15577	4.10272	0	0	0	0
ENSMUSG00000025064	Col17a1	protein_coding	3.53675	-5.28221	2.08326	-2.53555	0.0112271	0.454458	0	24.6084	2.04451	1.64109	0	0	0	0
ENSMUSG00000020875	Hoxb9	protein_coding	3.49249	-5.26325	1.82828	-2.87879	0.00399202	0.279987	2.40954	20.8225	3.06676	1.64109	0	0	0	0
ENSMUSG00000085810	Gm16325	antisense_RNA	3.44992	-5.24515	2.36783	-2.21517	0.0267484	0.630797	0	25.5549	2.04451	0	0	0	0	0
ENSMUSG00000103144	Pcdhga1	protein_coding	5.74492	-5.23396	1.80536	-2.89913	0.00374203	0.275742	0	9.46477	1.02225	34.4628	0	1.00947	0	0
ENSMUSG00000029138	4930548H24Rik	protein_coding	3.33161	-5.19484	2.3846	-2.1785	0.0293692	0.640493	0	24.6084	2.04451	0	0	0	0	0
ENSMUSG00000026564	Dusp27	protein_coding	3.32911	-5.19193	2.03607	-2.54997	0.0107732	0.447192	3.61432	18.9295	4.08901	0	0	0	0	0
ENSMUSG00000044400	Sowahd	protein_coding	3.32604	-5.19065	1.76052	-2.94837	0.00319459	0.258289	3.61432	14.1972	7.15577	1.64109	0	0	0	0
ENSMUSG00000031289	Il13ra2	protein_coding	3.32126	-5.18684	1.76301	-2.94204	0.00326061	0.259014	10.8429	5.67886	1.02225	9.02598	0	0	0	0
ENSMUSG00000030317	Timp4	protein_coding	5.53941	-5.17411	1.63975	-3.15543	0.00160262	0.1971	7.22863	31.2338	4.08901	0.820543	0	0	0	0.943332
ENSMUSG00000073386	9830107B12Rik	protein_coding	9.19135	-5.16234	1.45548	-3.54682	0.000389908	0.0920183	26.505	28.3943	1.02225	15.5903	0	2.01895	0	0
ENSMUSG00000085091	Egfros	antisense_RNA	3.23749	-5.1509	2.34902	-2.19279	0.0283225	0.631139	6.02386	19.876	0	0	0	0	0	0
ENSMUSG00000111856	AC163623.3	processed_transcript	3.21332	-5.14296	1.99548	-2.57731	0.00995732	0.434736	4.81909	15.1436	0	5.7438	0	0	0	0
ENSMUSG00000078817	Nlrp12	protein_coding	5.38914	-5.13689	1.68781	-3.04353	0.00233821	0.229408	0	23.6619	6.13352	12.3082	0	1.00947	0	0
ENSMUSG00000074995	Olfr201	protein_coding	3.14063	-5.10881	2.41459	-2.1158	0.0343614	0.668994	2.40954	22.7155	0	0	0	0	0	0
ENSMUSG00000089776	Gm15684	antisense_RNA	3.06854	-5.06753	2.00829	-2.52331	0.0116257	0.457129	10.8429	7.57182	6.13352	0	0	0	0	0
ENSMUSG00000079055	Slc8a3	protein_coding	3.02932	-5.06243	2.34268	-2.16095	0.0306989	0.650637	0	9.46477	0	14.7698	0	0	0	0
ENSMUSG00000028176	Lrrc7	protein_coding	3.02232	-5.05339	2.43441	-2.07582	0.0379108	0.696919	2.40954	21.769	0	0	0	0	0	0
ENSMUSG00000102389	D630023O14Rik	TEC	2.97669	-5.03241	2.44154	-2.06116	0.0392873	0.70883	0	21.769	2.04451	0	0	0	0	0
ENSMUSG00000112442	AC160405.3	TEC	2.95039	-5.02353	2.05922	-2.43953	0.0147062	0.520493	0	1.89295	10.2225	11.4876	0	0	0	0
ENSMUSG00000043549	Fam90a1b	protein_coding	2.96881	-5.01866	2.39526	-2.09524	0.0361493	0.683952	18.0716	5.67886	0	0	0	0	0	0
ENSMUSG00000015829	Tnr	protein_coding	2.8489	-4.96921	2.50973	-1.97998	0.0477062	0.739501	0	21.769	1.02225	0	0	0	0	0
ENSMUSG00000047286	Olfr370	protein_coding	4.81551	-4.96891	1.896	-2.62073	0.00877417	0.408619	2.40954	33.1267	2.04451	0	0	0	0	0.943332
ENSMUSG00000060275	Nrg2	protein_coding	7.95951	-4.95511	1.32864	-3.72947	0.000191884	0.0567976	25.3002	11.3577	6.13352	18.8725	1.04313	0	0.968951	0
ENSMUSG00000074575	Kcng1	protein_coding	2.77696	-4.93776	2.40339	-2.0545	0.0399273	0.712917	0	6.62534	0	15.5903	0	0	0	0
ENSMUSG00000054036	Olfr279	protein_coding	2.76848	-4.92739	2.42991	-2.02781	0.0425795	NA	0	17.0366	5.11127	0	0	0	0	0
ENSMUSG00000007097	Atp1a2	protein_coding	2.74954	-4.91781	2.4604	-1.99878	0.0456317	NA	0	18.9295	3.06676	0	0	0	0	0
ENSMUSG00000044724	Gpr152	protein_coding	2.69149	-4.89208	2.1514	-2.2739	0.022972	NA	0	12.3042	1.02225	8.20543	0	0	0	0
ENSMUSG00000055320	Tead1	protein_coding	4.56232	-4.88928	1.7432	-2.80477	0.00503528	0.307469	0	21.769	7.15577	6.56435	0	1.00947	0	0
ENSMUSG00000000782	Tcf7	protein_coding	11.3087	-4.88654	1.20986	-4.03893	5.37e-05	0.0275801	54.2147	10.4113	8.17802	14.7698	0	1.00947	0	1.88666
ENSMUSG00000072944	Nup62cl	protein_coding	2.7007	-4.87871	2.20038	-2.21722	0.0266083	NA	18.0716	1.89295	0	1.64109	0	0	0	0
ENSMUSG00000030307	Slc6a11	protein_coding	2.65541	-4.86355	2.19447	-2.21628	0.0266726	NA	6.02386	14.1972	1.02225	0	0	0	0	0
ENSMUSG00000085560	C230038L03Rik	processed_transcript	2.6112	-4.8457	2.4341	-1.99076	0.0465073	NA	0	0	10.2225	10.6671	0	0	0	0
ENSMUSG00000044576	Garem2	protein_coding	4.346	-4.81449	1.87356	-2.56971	0.0101785	0.44043	0	22.7155	10.2225	0.820543	0	1.00947	0	0
ENSMUSG00000053117	E330013P04Rik	lincRNA	2.55401	-4.8109	2.18871	-2.19805	0.0279456	NA	0	10.4113	9.20028	0.820543	0	0	0	0
ENSMUSG00000015653	Steap2	protein_coding	2.53951	-4.79612	1.8864	-2.54247	0.0110071	NA	9.63818	4.73239	1.02225	4.92326	0	0	0	0
ENSMUSG00000073761	4933427I04Rik	protein_coding	2.48336	-4.76405	2.21601	-2.14983	0.0315686	NA	8.4334	10.4113	1.02225	0	0	0	0	0
ENSMUSG00000021363	Mak	protein_coding	4.20794	-4.75938	1.62727	-2.92477	0.00344715	0.264513	7.22863	12.3042	12.267	0.820543	1.04313	0	0	0
ENSMUSG00000050671	Ism2	protein_coding	2.4518	-4.75881	2.11518	-2.24984	0.0244591	NA	0	5.67886	4.08901	9.84652	0	0	0	0
ENSMUSG00000026514	Cnih3	protein_coding	2.44675	-4.75198	2.25343	-2.10878	0.0349639	NA	0	16.0901	1.02225	2.46163	0	0	0	0
ENSMUSG00000107049	Gm43771	TEC	2.43386	-4.73663	2.13894	-2.21447	0.0267964	NA	4.81909	8.5183	6.13352	0	0	0	0	0
ENSMUSG00000100833	Gm28988	antisense_RNA	4.10344	-4.72119	1.55598	-3.03423	0.0024115	0.229946	10.8429	11.3577	7.15577	2.46163	0	1.00947	0	0
ENSMUSG00000106379	Lhfpl3	protein_coding	2.37887	-4.71004	2.26825	-2.07651	0.0378466	NA	0	15.1436	3.06676	0.820543	0	0	0	0
ENSMUSG00000033569	Adgrb3	protein_coding	2.39484	-4.70523	2.20504	-2.13385	0.0328548	NA	13.2525	2.83943	3.06676	0	0	0	0	0
ENSMUSG00000031932	Gpr83	protein_coding	2.3436	-4.67604	2.25521	-2.07343	0.038132	NA	12.0477	5.67886	1.02225	0	0	0	0	0
ENSMUSG00000025586	Cpeb1	protein_coding	2.32923	-4.66399	2.36136	-1.97513	0.0482532	NA	16.8668	0.946477	0	0.820543	0	0	0	0
ENSMUSG00000051242	Pcdhb9	protein_coding	6.36462	-4.63243	1.70385	-2.7188	0.00655202	0.356462	0	29.3408	16.356	3.28217	0	0	1.9379	0
ENSMUSG00000109304	Gm45112	TEC	2.27276	-4.6313	1.98983	-2.32748	0.0199396	NA	9.63818	5.67886	2.04451	0.820543	0	0	0	0
ENSMUSG00000027072	Prg3	protein_coding	22.4974	-4.62842	0.920488	-5.02823	4.95e-07	0.00096059	85.5388	38.8056	5.11127	43.4888	3.1294	2.01895	0	1.88666
ENSMUSG00000104704	Gm43133	TEC	2.22337	-4.60892	1.94228	-2.37294	0.0176471	NA	3.61432	9.46477	3.06676	1.64109	0	0	0	0
ENSMUSG00000025955	Akr1cl	protein_coding	2.20682	-4.59936	2.02325	-2.27325	0.0230112	NA	2.40954	11.3577	3.06676	0.820543	0	0	0	0
ENSMUSG00000030077	Chl1	protein_coding	3.73698	-4.59427	1.81528	-2.53088	0.0113777	0.454458	7.22863	0	6.13352	15.5903	0	0	0	0.943332
ENSMUSG00000074344	Tmigd3	protein_coding	2.20432	-4.59062	1.95943	-2.34283	0.0191379	NA	6.02386	5.67886	5.11127	0.820543	0	0	0	0
ENSMUSG00000025255	Zfhx4	protein_coding	6.14297	-4.58285	1.93051	-2.37391	0.017601	0.535234	0	21.769	0	25.4368	0	0	1.9379	0
ENSMUSG00000104816	Gm43473	TEC	2.17078	-4.58066	2.2187	-2.06457	0.0389637	NA	2.40954	7.57182	0	7.38489	0	0	0	0
ENSMUSG00000108095	Gm44067	lincRNA	2.1686	-4.56407	2.25169	-2.02695	0.0426676	NA	12.0477	2.83943	0	2.46163	0	0	0	0
ENSMUSG00000086827	4930461C15Rik	processed_transcript	2.14103	-4.56182	2.27721	-2.00325	0.0451506	NA	0	0.946477	7.15577	9.02598	0	0	0	0
ENSMUSG00000050587	Lrrc4c	protein_coding	2.14988	-4.55871	2.30814	-1.97506	0.0482615	NA	4.81909	11.3577	1.02225	0	0	0	0	0
ENSMUSG00000111639	AC117245.4	antisense_RNA	2.14122	-4.55262	2.25099	-2.02249	0.0431254	NA	6.02386	9.46477	0	1.64109	0	0	0	0
ENSMUSG00000020607	Fam84a	protein_coding	2.09445	-4.51185	2.29717	-1.96409	0.04952	NA	12.0477	0	3.06676	1.64109	0	0	0	0
ENSMUSG00000087256	Gm15990	antisense_RNA	2.03993	-4.49385	1.99412	-2.25355	0.0242242	NA	2.40954	2.83943	2.04451	9.02598	0	0	0	0
ENSMUSG00000097767	Miat	lincRNA	5.73012	-4.49107	1.72293	-2.60664	0.00914356	0.417791	7.22863	29.3408	0	7.38489	0	0	0	1.88666
ENSMUSG00000105478	Gm43285	TEC	2.02714	-4.47936	2.27543	-1.96858	0.0490018	NA	0	9.46477	5.11127	1.64109	0	0	0	0
ENSMUSG00000001802	Lrp3	protein_coding	3.47606	-4.47531	1.61622	-2.76899	0.00562306	0.329534	9.63818	8.5183	2.04451	6.56435	1.04313	0	0	0
ENSMUSG00000105942	Gm43175	TEC	3.44874	-4.47408	1.89173	-2.36507	0.0180268	0.541217	3.61432	18.9295	0	4.10272	0	0	0	0.943332
ENSMUSG00000022490	Ppp1r1a	protein_coding	2.00684	-4.4702	2.26285	-1.97547	0.0482147	NA	0	6.62534	2.04451	7.38489	0	0	0	0
ENSMUSG00000073971	Olfr554	protein_coding	3.40914	-4.45469	2.19076	-2.0334	0.0420126	0.722865	3.61432	22.7155	0	0	0	0	0	0.943332
ENSMUSG00000063060	Sox7	protein_coding	3.38386	-4.45054	2.12128	-2.09805	0.0359009	0.682753	0	11.3577	0	14.7698	0	0	0	0.943332
ENSMUSG00000034009	Rxfp1	protein_coding	1.98344	-4.43808	2.26346	-1.96075	0.0499083	NA	6.02386	4.73239	5.11127	0	0	0	0	0
ENSMUSG00000112637	AC124346.3	TEC	3.15173	-4.33976	1.8555	-2.33887	0.0193422	0.558394	0	7.57182	5.11127	11.4876	1.04313	0	0	0
ENSMUSG00000113670	AC166341.5	transcribed_unprocessed_pseudogene	3.13805	-4.33544	1.86562	-2.32386	0.0201329	0.567099	0	8.5183	4.08901	11.4876	0	1.00947	0	0
ENSMUSG00000043458	Pcdhb12	protein_coding	5.15235	-4.31787	1.63365	-2.64308	0.00821553	0.401201	8.4334	9.46477	0	21.3341	1.04313	0	0	0.943332
ENSMUSG00000113009	AC159807.1	TEC	3.07139	-4.29789	2.00579	-2.14274	0.0321342	0.660225	0	19.876	2.04451	1.64109	0	1.00947	0	0
ENSMUSG00000109807	Gm45244	TEC	3.01966	-4.27286	1.79432	-2.38132	0.0172508	0.535234	3.61432	16.0901	1.02225	2.46163	0	0	0.968951	0
ENSMUSG00000106732	Gm43792	TEC	4.90811	-4.25677	1.81326	-2.34758	0.018896	0.55369	4.81909	27.4478	5.11127	0	0	0	0	1.88666
ENSMUSG00000087064	Sap30bpos	antisense_RNA	2.97403	-4.25396	1.74817	-2.43338	0.0149586	0.52352	1.20477	13.2507	5.11127	3.28217	0	0	0	0.943332
ENSMUSG00000027386	Fbln7	protein_coding	2.97356	-4.24151	1.7576	-2.41324	0.0158115	0.526556	10.8429	8.5183	1.02225	2.46163	0	0	0	0.943332
ENSMUSG00000020010	Vnn3	protein_coding	2.96393	-4.23823	1.88557	-2.24772	0.0245941	0.613589	9.63818	5.67886	0	7.38489	0	1.00947	0	0
ENSMUSG00000096751	Gm28373	processed_transcript	4.89662	-4.23735	1.54097	-2.7498	0.00596313	0.339346	8.4334	16.0901	2.04451	10.6671	0	0	1.9379	0
ENSMUSG00000081805	Gm14335	processed_pseudogene	1.63833	-4.17499	2.11294	-1.97592	0.0481644	NA	1.20477	4.73239	3.06676	4.10272	0	0	0	0
ENSMUSG00000040013	Fkbp6	protein_coding	2.80047	-4.16507	1.81272	-2.29769	0.0215797	0.583184	2.40954	0.946477	4.08901	13.9492	0	1.00947	0	0
ENSMUSG00000108912	E230020D15Rik	TEC	2.69557	-4.09264	2.03956	-2.00663	0.0447889	NA	7.22863	12.3042	1.02225	0	0	1.00947	0	0
ENSMUSG00000000031	H19	lincRNA	2.63621	-4.06265	1.78039	-2.28189	0.0224959	NA	6.02386	10.4113	2.04451	1.64109	0	0	0.968951	0
ENSMUSG00000062036	4932415M13Rik	lincRNA	2.58994	-4.02877	1.79073	-2.2498	0.0244619	NA	7.22863	7.57182	4.08901	0.820543	0	1.00947	0	0
ENSMUSG00000032739	Pram1	protein_coding	14.5019	-3.99806	1.02094	-3.91606	9e-05	0.0359826	32.5288	24.6084	2.04451	50.0531	1.04313	0	2.90685	2.83
ENSMUSG00000027073	Prg2	protein_coding	360.277	-3.98837	0.742923	-5.36849	7.94e-08	0.000231109	902.374	917.137	74.6245	817.261	28.1646	64.6064	26.1617	51.8833
ENSMUSG00000071984	Fndc1	protein_coding	4.12764	-3.96638	1.82472	-2.17369	0.0297282	0.641274	20.4811	5.67886	0	4.92326	0	0	1.9379	0
ENSMUSG00000052415	Tchh	protein_coding	2.43954	-3.96303	1.87561	-2.11293	0.034607	NA	1.20477	5.67886	1.02225	10.6671	0	0	0	0.943332
ENSMUSG00000045928	4933440M02Rik	lincRNA	2.43028	-3.93666	1.99025	-1.97798	0.0479312	NA	9.63818	4.73239	0	4.10272	0	0	0.968951	0
ENSMUSG00000073926	Olfr653	protein_coding	4.0521	-3.93243	1.49657	-2.62764	0.00859798	0.404881	4.81909	13.2507	4.08901	8.20543	1.04313	1.00947	0	0
ENSMUSG00000102841	Gm38036	TEC	2.33148	-3.86403	1.94271	-1.98899	0.0467019	NA	13.2525	0.946477	1.02225	2.46163	0	0	0.968951	0
ENSMUSG00000074259	Gramd2	protein_coding	5.76062	-3.86278	1.52001	-2.54128	0.0110446	0.450806	10.8429	17.9831	14.3115	0	0	1.00947	1.9379	0
ENSMUSG00000017969	Ptgis	protein_coding	3.82737	-3.83992	1.90835	-2.01216	0.0442027	0.724388	0	16.0901	1.02225	11.4876	0	2.01895	0	0
ENSMUSG00000041831	Sytl3	protein_coding	3.71576	-3.79087	1.82857	-2.07314	0.0381592	0.697868	0	15.1436	5.11127	7.38489	2.08627	0	0	0
ENSMUSG00000018411	Mapt	protein_coding	3.61005	-3.77408	1.85329	-2.03642	0.0417082	0.718501	0	21.769	1.02225	4.10272	1.04313	0	0	0.943332
ENSMUSG00000072601	Ear1	protein_coding	14.4879	-3.75232	1.01624	-3.69237	0.000222177	0.0616053	28.9145	35.0197	2.04451	41.8477	2.08627	5.04737	0	0.943332
ENSMUSG00000026450	Chit1	protein_coding	10.4145	-3.73635	1.22402	-3.05251	0.00226937	0.2261	46.9861	18.9295	1.02225	10.6671	0	0	1.9379	3.77333
ENSMUSG00000081402	Gm15455	processed_pseudogene	3.47145	-3.70782	1.66	-2.23363	0.0255073	0.62302	4.81909	16.0901	4.08901	0.820543	0	1.00947	0	0.943332
ENSMUSG00000024673	Ms4a1	protein_coding	7.00673	-3.67115	1.52776	-2.40297	0.0162627	0.529142	42.167	5.67886	0	4.10272	2.08627	2.01895	0	0
ENSMUSG00000058589	Anks1b	protein_coding	5.25831	-3.66528	1.77592	-2.06388	0.039029	0.707791	3.61432	31.2338	4.08901	0	3.1294	0	0	0
ENSMUSG00000039081	Zfp503	protein_coding	3.24615	-3.59829	1.54584	-2.32772	0.0199267	0.566031	4.81909	8.5183	4.08901	6.56435	0	1.00947	0.968951	0
ENSMUSG00000054196	Cthrc1	protein_coding	6.44778	-3.57161	1.65536	-2.15761	0.0309585	0.653395	0	27.4478	2.04451	18.052	0	4.0379	0	0
ENSMUSG00000006179	Prss16	protein_coding	18.7112	-3.54422	0.831823	-4.26079	2.04e-05	0.0161706	66.2625	19.876	21.4673	30.3601	0	3.02842	7.7516	0.943332
ENSMUSG00000030643	Rab30	protein_coding	5.99437	-3.5218	1.41159	-2.49491	0.0125989	0.479363	7.22863	26.5014	3.06676	7.38489	0	0	0	3.77333
ENSMUSG00000036298	Slc2a13	protein_coding	10.474	-3.47729	1.10093	-3.15851	0.00158579	0.1971	38.5527	14.1972	6.13352	18.052	1.04313	0	5.8137	0
ENSMUSG00000035270	Impg2	protein_coding	6.19408	-3.47434	1.43966	-2.4133	0.0158088	0.526556	12.0477	20.8225	1.02225	11.4876	4.17253	0	0	0
ENSMUSG00000029844	Hoxa1	protein_coding	2.97166	-3.46498	1.65718	-2.0909	0.0365374	0.687044	2.40954	2.83943	13.2893	3.28217	0	1.00947	0	0.943332
ENSMUSG00000043496	Tril	protein_coding	4.38099	-3.46145	1.58604	-2.18245	0.0290766	0.636333	9.63818	15.1436	0	7.38489	0	0	1.9379	0.943332
ENSMUSG00000033578	Tmem35a	protein_coding	5.71398	-3.43664	1.4554	-2.36129	0.0182113	0.542733	9.63818	14.1972	0	18.052	0	0	1.9379	1.88666
ENSMUSG00000050919	Zfp366	protein_coding	10.2797	-3.42198	1.1106	-3.08119	0.00206176	0.215848	6.02386	34.0732	11.2448	23.7958	1.04313	6.05685	0	0
ENSMUSG00000046191	Pcdhb20	protein_coding	4.36381	-3.40426	1.522	-2.23671	0.0253052	0.622402	8.4334	8.5183	13.2893	1.64109	0	3.02842	0	0
ENSMUSG00000040543	Pitpnm3	protein_coding	4.27086	-3.39031	1.65219	-2.05201	0.0401689	0.712917	12.0477	16.0901	3.06676	0	0	2.01895	0	0.943332
ENSMUSG00000112990	AC124516.1	TEC	5.5014	-3.37611	1.45411	-2.32176	0.0202457	0.567319	24.0954	2.83943	9.20028	4.10272	0	0	0	3.77333
ENSMUSG00000058046	4933430I17Rik	protein_coding	4.27468	-3.35044	1.6702	-2.00601	0.0448547	0.727335	1.20477	13.2507	1.02225	15.5903	3.1294	0	0	0
ENSMUSG00000015354	Pcolce2	protein_coding	5.3519	-3.31756	1.62291	-2.04421	0.0409326	0.716998	1.20477	11.3577	25.5563	0.820543	0	0	3.8758	0
ENSMUSG00000011256	Adam19	protein_coding	10.4064	-3.30892	1.33105	-2.48595	0.0129205	0.487351	7.22863	53.9492	11.2448	3.28217	0	0	0	7.54666
ENSMUSG00000025243	Slc6a20b	protein_coding	5.34522	-3.2791	1.29504	-2.53204	0.0113402	0.454458	20.4811	1.89295	4.08901	12.3082	1.04313	1.00947	1.9379	0
ENSMUSG00000020331	Hcn2	protein_coding	3.97204	-3.25875	1.48407	-2.19582	0.0281046	0.631139	7.22863	4.73239	10.2225	6.56435	0	3.02842	0	0
ENSMUSG00000084862	Gm16278	processed_transcript	5.27565	-3.25715	1.28802	-2.52881	0.011445	0.454458	4.81909	22.7155	8.17802	2.46163	1.04313	2.01895	0.968951	0
ENSMUSG00000034427	Myo15b	protein_coding	10.0611	-3.22625	1.12224	-2.87483	0.00404247	0.281748	21.6859	2.83943	36.8011	11.4876	0	0	4.84475	2.83
ENSMUSG00000030411	Nova2	protein_coding	3.84259	-3.21983	1.4991	-2.14784	0.0317262	0.6557	1.20477	6.62534	5.11127	14.7698	2.08627	0	0	0.943332
ENSMUSG00000021047	Nova1	protein_coding	7.49475	-3.20069	1.01066	-3.16692	0.00154064	0.196228	18.0716	17.0366	9.20028	9.84652	0	1.00947	2.90685	1.88666
ENSMUSG00000066720	Cldn9	protein_coding	4.94707	-3.1821	1.61091	-1.97534	0.0482301	0.739501	22.8907	0.946477	10.2225	1.64109	0	0	3.8758	0
ENSMUSG00000041592	Sdk2	protein_coding	7.25833	-3.14023	1.30817	-2.40048	0.0163737	0.529142	0	14.1972	9.20028	28.719	0	4.0379	0.968951	0.943332
ENSMUSG00000074771	Ankef1	protein_coding	5.87297	-3.1382	1.45883	-2.15118	0.0314623	0.655678	0	21.769	12.267	8.20543	0	0	0.968951	3.77333
ENSMUSG00000051043	Gprc5c	protein_coding	11.9258	-3.12761	0.935772	-3.34227	0.000830953	0.142272	19.2764	39.7521	10.2225	16.4109	0	2.01895	6.78265	0.943332
ENSMUSG00000011118	Panx3	protein_coding	7.21614	-3.10736	1.13521	-2.73726	0.00619539	0.343481	9.63818	15.1436	3.06676	23.7958	4.17253	0	0.968951	0.943332
ENSMUSG00000074505	Fat3	protein_coding	4.6837	-3.08772	1.52944	-2.01885	0.0435027	0.724276	19.2764	0.946477	1.02225	12.3082	0	1.00947	2.90685	0
ENSMUSG00000053164	Gpr21	protein_coding	4.56564	-3.08275	1.42924	-2.15691	0.0310125	0.653395	13.2525	9.46477	5.11127	4.92326	0	0	0	3.77333
ENSMUSG00000028631	Kcnq4	protein_coding	5.58089	-3.0247	1.29217	-2.3408	0.0192426	0.557303	22.8907	2.83943	9.20028	4.92326	0	0	2.90685	1.88666
ENSMUSG00000062148	Ear6	protein_coding	11.1727	-3.0106	1.05413	-2.85601	0.00428999	0.284868	36.1432	17.9831	4.08901	21.3341	4.17253	0	0	5.65999
ENSMUSG00000029530	Ccr9	protein_coding	7.8501	-3.00057	1.20421	-2.49173	0.0127124	0.480541	36.1432	6.62534	8.17802	4.92326	2.08627	0	4.84475	0
ENSMUSG00000020598	Nrcam	protein_coding	10.9846	-2.99311	1.03477	-2.89254	0.00382145	0.276949	24.0954	8.5183	14.3115	31.1806	0	2.01895	7.7516	0
ENSMUSG00000040260	Daam2	protein_coding	5.50135	-2.99245	1.25555	-2.38337	0.0171548	0.535234	1.20477	17.9831	5.11127	14.7698	2.08627	0	0.968951	1.88666
ENSMUSG00000109379	Gm44550	TEC	6.4133	-2.97725	1.18577	-2.51081	0.0120454	0.468511	6.02386	12.3042	9.20028	18.052	0	1.00947	0	4.71666
ENSMUSG00000001558	Klhl10	protein_coding	14.0085	-2.9487	0.843927	-3.49402	0.000475807	0.105183	36.1432	22.7155	9.20028	31.1806	0	7.06632	3.8758	1.88666
ENSMUSG00000035184	Fam124a	protein_coding	10.3543	-2.92826	1.06563	-2.74792	0.00599744	0.339346	10.8429	16.0901	6.13352	40.2066	0	0	4.84475	4.71666
ENSMUSG00000045333	Zfp423	protein_coding	13.8928	-2.89348	0.968503	-2.98758	0.002812	0.238392	32.5288	37.8591	6.13352	21.3341	10.4313	0	0.968951	1.88666
ENSMUSG00000076613	Ighg2b	IG_C_gene	4.24519	-2.88084	1.38013	-2.08736	0.0368554	0.687652	8.4334	5.67886	13.2893	2.46163	3.1294	0	0.968951	0
ENSMUSG00000015970	Chdh	protein_coding	30.8106	-2.86965	0.683712	-4.19716	2.7e-05	0.0205227	51.8052	75.7182	40.8901	48.4121	0	19.18	3.8758	6.60333
ENSMUSG00000039529	Atp8b1	protein_coding	13.8706	-2.84692	0.951091	-2.99332	0.0027596	0.237233	16.8668	31.2338	13.2893	36.1039	0	4.0379	0	9.43332
ENSMUSG00000031906	Smpd3	protein_coding	24.76	-2.83447	0.623852	-4.54349	5.53e-06	0.00603936	55.4195	34.0732	28.6231	55.797	1.04313	5.04737	5.8137	12.2633
ENSMUSG00000025812	Pard3	protein_coding	7.86957	-2.83163	1.16743	-2.42552	0.0152863	0.526556	4.81909	12.3042	14.3115	23.7958	0	0	6.78265	0.943332
ENSMUSG00000043939	A530064D06Rik	protein_coding	13.2039	-2.82293	0.953365	-2.96102	0.00306621	0.252515	49.3957	23.6619	3.06676	16.4109	4.17253	5.04737	3.8758	0
ENSMUSG00000039323	Igfbp2	protein_coding	8.72427	-2.76658	1.12067	-2.46869	0.0135609	0.498583	12.0477	22.7155	3.06676	22.9752	5.21567	0	0	3.77333
ENSMUSG00000022591	Gm9747	protein_coding	6.85958	-2.74074	1.27796	-2.14463	0.0319825	0.657883	2.40954	16.0901	6.13352	22.9752	6.2588	1.00947	0	0
ENSMUSG00000020333	Acsl6	protein_coding	20.3434	-2.68941	0.945409	-2.8447	0.00444528	0.290335	14.4573	53.0027	18.4006	54.9764	8.34507	0	13.5653	0
ENSMUSG00000030584	Dpf1	protein_coding	7.13728	-2.68716	1.22812	-2.18802	0.0286679	0.631756	8.4334	10.4113	26.5786	4.10272	0	0	0.968951	6.60333
ENSMUSG00000046318	Ccbe1	protein_coding	10.3129	-2.67636	1.0491	-2.55111	0.0107382	0.447192	9.63818	25.5549	20.4451	15.5903	9.3882	0	0	1.88666
ENSMUSG00000030020	Prickle2	protein_coding	11.4086	-2.66386	1.18654	-2.24507	0.0247635	0.616346	32.5288	14.1972	1.02225	31.1806	0	0	2.90685	9.43332
ENSMUSG00000021228	Acot3	protein_coding	9.02865	-2.65442	0.967114	-2.74468	0.00605695	0.340124	12.0477	12.3042	9.20028	28.719	5.21567	0	0.968951	3.77333
ENSMUSG00000080783	Gm8250	processed_pseudogene	4.49453	-2.63787	1.19929	-2.19953	0.0278402	0.631139	8.4334	12.3042	6.13352	4.10272	2.08627	1.00947	0	1.88666
ENSMUSG00000103586	5830405F06Rik	lincRNA	4.38957	-2.63703	1.30575	-2.01954	0.0434308	0.724276	12.0477	9.46477	3.06676	5.7438	0	0	2.90685	1.88666
ENSMUSG00000032332	Col12a1	protein_coding	14.3667	-2.6213	1.19096	-2.20099	0.0277364	0.631139	6.02386	21.769	2.04451	68.9256	9.3882	0	6.78265	0
ENSMUSG00000044338	Aplnr	protein_coding	49.9342	-2.62088	1.13437	-2.31042	0.0208648	0.574736	91.5627	116.417	13.2893	122.261	21.9058	27.2558	6.78265	0
ENSMUSG00000025014	Dntt	protein_coding	58.6399	-2.60592	0.572056	-4.55536	5.23e-06	0.00603936	218.064	52.0563	36.8011	96.0036	28.1646	11.1042	19.379	7.54666
ENSMUSG00000031523	Dlc1	protein_coding	17.2965	-2.59968	0.8622	-3.01517	0.00256832	0.2324	6.02386	56.7886	17.3783	38.5655	0	9.08527	5.8137	4.71666
ENSMUSG00000060568	Fam78b	protein_coding	7.54817	-2.56481	1.1995	-2.13823	0.0324979	0.660476	10.8429	26.5014	2.04451	12.3082	0	3.02842	0	5.65999
ENSMUSG00000102808	5430420F09Rik	TEC	6.89008	-2.55681	1.19631	-2.13725	0.0325778	0.660476	12.0477	4.73239	16.356	13.9492	0	7.06632	0.968951	0
ENSMUSG00000046178	Nxph1	protein_coding	19.8725	-2.4571	0.656367	-3.74349	0.000181484	0.0567976	39.7575	37.8591	18.4006	38.5655	3.1294	7.06632	1.9379	12.2633
ENSMUSG00000033276	Stk36	protein_coding	10.9963	-2.42041	0.779673	-3.10439	0.00190672	0.211823	20.4811	12.3042	22.4896	18.8725	5.21567	1.00947	1.9379	5.65999
ENSMUSG00000086296	D030055H07Rik	antisense_RNA	7.6512	-2.3992	1.10988	-2.16168	0.030643	0.650637	14.4573	22.7155	6.13352	8.20543	0	4.0379	0	5.65999
ENSMUSG00000091648	C2cd4d	protein_coding	5.4051	-2.39078	1.19262	-2.00464	0.0450016	0.727693	4.81909	13.2507	9.20028	9.02598	0	4.0379	2.90685	0
ENSMUSG00000048402	Gli2	protein_coding	8.69587	-2.38829	1.03048	-2.31764	0.0204692	0.570684	16.8668	11.3577	15.3338	14.7698	4.17253	7.06632	0	0
ENSMUSG00000041596	Nlrp5-ps	transcribed_unprocessed_pseudogene	5.45044	-2.37127	1.20102	-1.97438	0.048339	0.740519	1.20477	12.3042	12.267	10.6671	4.17253	2.01895	0.968951	0
ENSMUSG00000067767	Clec4b2	protein_coding	10.0705	-2.36992	0.966528	-2.45199	0.0142067	0.507713	16.8668	22.7155	12.267	15.5903	2.08627	10.0947	0	0.943332
ENSMUSG00000022579	Gpihbp1	protein_coding	25.9375	-2.35817	0.96183	-2.45175	0.0142162	0.507713	26.505	61.521	5.11127	80.4133	13.5607	1.00947	19.379	0
ENSMUSG00000020092	Pald1	protein_coding	28.4473	-2.34737	0.727358	-3.22726	0.00124983	0.181078	92.7675	32.1802	14.3115	50.8737	20.8627	4.0379	10.6585	1.88666
ENSMUSG00000060548	Tnfrsf19	protein_coding	38.1026	-2.34113	0.801029	-2.92265	0.00347066	0.264513	24.0954	106.952	10.2225	113.235	14.6039	1.00947	28.0996	6.60333
ENSMUSG00000043079	Synpo	protein_coding	25.801	-2.32672	0.781093	-2.9788	0.00289379	0.242967	19.2764	26.5014	28.6231	97.6447	6.2588	2.01895	23.2548	2.83
ENSMUSG00000068587	Mgam	protein_coding	26.0914	-2.27233	0.711228	-3.19494	0.0013986	0.191577	75.9006	39.7521	28.6231	28.719	16.6901	0	6.78265	12.2633
ENSMUSG00000026235	Epha4	protein_coding	11.8692	-2.25838	0.990368	-2.28034	0.0225873	0.59318	12.0477	47.3239	10.2225	9.02598	0	1.00947	8.72055	6.60333
ENSMUSG00000108808	Gm45204	TEC	6.22806	-2.24134	1.11321	-2.0134	0.0440726	0.724276	13.2525	11.3577	5.11127	11.4876	1.04313	0	0.968951	6.60333
ENSMUSG00000034416	Pkd1l2	protein_coding	7.07888	-2.23465	1.11792	-1.99894	0.045615	0.733295	18.0716	7.57182	11.2448	9.84652	0	7.06632	0	2.83
ENSMUSG00000020264	Slc36a2	protein_coding	14.1571	-2.21381	1.09207	-2.02717	0.0426448	0.724276	0	49.2168	14.3115	29.5396	6.2588	9.08527	4.84475	0
ENSMUSG00000103506	Gm38376	TEC	18.657	-2.20664	0.58966	-3.74223	0.000182392	0.0567976	27.7098	32.1802	35.7789	27.0779	5.21567	7.06632	2.90685	11.32
ENSMUSG00000001739	Cldn15	protein_coding	87.1141	-2.19075	0.541516	-4.04559	5.22e-05	0.0275801	178.306	218.636	44.9791	129.646	30.2509	55.5211	33.9133	5.65999
ENSMUSG00000072674	Plac9b	protein_coding	12.231	-2.17166	1.00029	-2.17103	0.0299288	0.64132	2.40954	26.5014	5.11127	45.9504	6.2588	1.00947	8.72055	1.88666
ENSMUSG00000052688	Rab7b	protein_coding	18.6122	-2.10702	0.832024	-2.53241	0.0113283	0.454458	26.505	64.3605	15.3338	14.7698	0	4.0379	11.6274	12.2633
ENSMUSG00000035713	Usp35	protein_coding	7.9109	-2.10207	0.876593	-2.398	0.0164847	0.530183	18.0716	13.2507	14.3115	5.7438	3.1294	4.0379	0.968951	3.77333
ENSMUSG00000047910	Pcdhb16	protein_coding	36.6582	-2.10031	0.722651	-2.90639	0.00365626	0.272876	67.4672	55.8422	34.7566	79.5927	36.5097	0	8.72055	10.3767
ENSMUSG00000022894	Adamts5	protein_coding	40.458	-2.06972	0.811185	-2.55148	0.0107267	0.447192	46.9861	84.2365	19.4228	110.773	5.21567	1.00947	49.4165	6.60333
ENSMUSG00000096719	Mrgpra2b	protein_coding	18.0877	-2.06402	0.782266	-2.63851	0.00832714	0.401201	50.6004	44.4844	6.13352	15.5903	11.4745	5.04737	1.9379	9.43332
ENSMUSG00000074766	Ism1	protein_coding	15.3559	-2.05414	0.886675	-2.31667	0.0205216	0.570684	3.61432	52.0563	15.3338	27.8985	8.34507	3.02842	11.6274	0.943332
ENSMUSG00000030247	Kcnj8	protein_coding	25.7428	-2.05115	0.88493	-2.31786	0.0204567	0.570684	46.9861	46.3774	10.2225	62.3613	5.21567	0	31.0064	3.77333
ENSMUSG00000029381	Shroom3	protein_coding	34.3506	-2.02275	0.550947	-3.67141	0.000241214	0.0641961	78.3102	27.4478	57.2462	57.438	22.9489	17.1611	3.8758	10.3767
ENSMUSG00000009350	Mpo	protein_coding	13515.1	-2.00408	0.531897	-3.76781	0.000164688	0.0567976	24813.5	34356.2	7938.82	19437	6509.15	7043.1	5781.73	2241.36
ENSMUSG00000000983	Wfdc18	protein_coding	6.19617	-1.98347	0.98622	-2.01119	0.0443058	0.724491	18.0716	7.57182	4.08901	9.84652	4.17253	2.01895	0.968951	2.83
ENSMUSG00000078902	Gm14443	protein_coding	22.9271	-1.96615	0.617743	-3.1828	0.00145859	0.192976	22.8907	49.2168	37.8234	36.1039	2.08627	14.1326	15.5032	5.65999
ENSMUSG00000042763	Maneal	protein_coding	8.53841	-1.94624	0.927976	-2.0973	0.0359673	0.682753	16.8668	14.1972	13.2893	9.84652	8.34507	0	3.8758	1.88666
ENSMUSG00000026764	Kif5c	protein_coding	8.87894	-1.94478	0.89813	-2.16537	0.0303595	0.647191	8.4334	19.876	9.20028	18.8725	0	6.05685	3.8758	4.71666
ENSMUSG00000000157	Itgb2l	protein_coding	95.2294	-1.93463	0.423726	-4.56574	4.98e-06	0.00603936	199.992	217.69	57.2462	128.825	49.0273	56.5306	24.2238	28.3
ENSMUSG00000025969	Nrp2	protein_coding	41.8997	-1.92452	0.614738	-3.13064	0.00174425	0.208896	42.167	28.3943	54.1794	140.313	34.4234	5.04737	18.4101	12.2633
ENSMUSG00000047878	A4galt	protein_coding	9.45512	-1.91263	0.942421	-2.02948	0.0424093	0.724276	6.02386	29.3408	15.3338	9.02598	1.04313	9.08527	4.84475	0.943332
ENSMUSG00000026835	Fcnb	protein_coding	492.512	-1.91135	0.558114	-3.42467	0.000615553	0.123563	1049.36	1294.78	247.385	521.045	324.414	170.601	195.728	136.783
ENSMUSG00000069873	4930438A08Rik	protein_coding	30.465	-1.90632	0.775725	-2.45747	0.0139921	0.506309	13.2525	128.721	9.20028	41.0272	25.0352	13.1232	5.8137	7.54666
ENSMUSG00000002908	Kcnn1	protein_coding	7.53826	-1.90301	0.955872	-1.99087	0.0464955	0.734175	12.0477	12.3042	18.4006	4.92326	0	4.0379	3.8758	4.71666
ENSMUSG00000111160	AC160118.1	lincRNA	15.6458	-1.88573	0.777471	-2.42546	0.0152889	0.526556	21.6859	27.4478	21.4673	27.8985	0	15.1421	7.7516	3.77333
ENSMUSG00000000296	Tpd52l1	protein_coding	13.266	-1.8706	0.708384	-2.64066	0.00827435	0.401201	20.4811	15.1436	25.5563	22.1547	2.08627	12.1137	3.8758	4.71666
ENSMUSG00000037379	Spon2	protein_coding	37.1987	-1.85011	0.755877	-2.44763	0.0143797	0.511461	16.8668	83.29	7.15577	125.543	17.7333	4.0379	19.379	23.5833
ENSMUSG00000064246	Chil1	protein_coding	108.366	-1.83853	0.444238	-4.1386	3.49e-05	0.0229843	246.978	244.191	66.4465	119.799	86.5801	32.3032	31.0064	39.62
ENSMUSG00000020125	Elane	protein_coding	3269.95	-1.83305	0.505162	-3.62864	0.000284914	0.0705426	5715.44	8240.03	1755.21	4715.66	1641.89	1999.77	1291.61	799.946
ENSMUSG00000054589	Gm9949	protein_coding	7.09877	-1.77284	0.89896	-1.9721	0.0485981	0.741885	8.4334	19.876	4.08901	11.4876	3.1294	4.0379	2.90685	2.83
ENSMUSG00000064147	Rab44	protein_coding	140.333	-1.76839	0.426929	-4.14211	3.44e-05	0.0229843	246.978	352.09	93.025	175.596	101.184	57.54	72.6713	23.5833
ENSMUSG00000083672	Kpna2-ps	processed_pseudogene	18.0497	-1.76758	0.806069	-2.19284	0.0283186	0.631139	36.1432	19.876	11.2448	44.3093	13.5607	6.05685	0	13.2067
ENSMUSG00000040254	Sema3d	protein_coding	31.7878	-1.76206	0.737792	-2.38829	0.0169272	0.535234	81.9245	23.6619	3.06676	87.7981	11.4745	10.0947	16.4722	19.81
ENSMUSG00000027797	Dclk1	protein_coding	13.8274	-1.76042	0.875119	-2.01164	0.044258	0.724388	8.4334	35.9661	8.17802	32.8217	0	7.06632	8.72055	9.43332
ENSMUSG00000057098	Ebf1	protein_coding	23.5281	-1.75721	0.870679	-2.0182	0.0435703	0.724276	15.662	63.414	6.13352	59.8997	13.5607	12.1137	17.4411	0
ENSMUSG00000020218	Wif1	protein_coding	53.4449	-1.74492	0.670938	-2.60072	0.00930276	0.421983	66.2625	106.952	24.5341	131.287	54.2429	18.1705	24.2238	1.88666
ENSMUSG00000069601	Ank3	protein_coding	32.7491	-1.73052	0.516926	-3.34772	0.000814791	0.141659	37.3479	82.3435	39.8679	41.8477	5.21567	18.1705	15.5032	21.6966
ENSMUSG00000097773	Gm10614	bidirectional_promoter_lncRNA	17.9311	-1.72937	0.660569	-2.618	0.00884457	0.410272	24.0954	31.2338	41.9124	13.1287	5.21567	3.02842	11.6274	13.2067
ENSMUSG00000040314	Ctsg	protein_coding	740.494	-1.71711	0.578063	-2.97045	0.00297362	0.247292	1685.48	1451.9	387.434	1017.47	462.108	499.69	288.747	131.123
ENSMUSG00000040907	Atp1a3	protein_coding	32.0254	-1.70161	0.625199	-2.72171	0.00649445	0.355546	67.4672	65.3069	20.4451	42.6683	15.647	32.3032	3.8758	8.48999
ENSMUSG00000040938	Slc16a11	protein_coding	87.4778	-1.69019	0.508745	-3.32227	0.000892877	0.149935	293.964	120.203	31.6898	88.6187	53.1998	43.4074	31.0064	37.7333
ENSMUSG00000052435	Cebpe	protein_coding	206.542	-1.68548	0.60199	-2.79985	0.00511259	0.308106	439.742	526.241	95.0695	199.392	124.133	110.033	114.336	43.3933
ENSMUSG00000030703	Gdpd3	protein_coding	10.6583	-1.68462	0.847562	-1.98761	0.0468553	0.73719	27.7098	18.9295	14.3115	4.10272	9.3882	6.05685	1.9379	2.83
ENSMUSG00000038305	Spats2l	protein_coding	27.4098	-1.68069	0.511693	-3.28458	0.00102135	0.163474	43.3718	33.1267	43.9569	46.771	4.17253	20.1895	12.5964	15.0933
ENSMUSG00000050105	Grrp1	protein_coding	17.2911	-1.67777	0.688492	-2.43687	0.014815	0.521496	33.7336	24.6084	30.6676	16.4109	8.34507	9.08527	14.5343	0.943332
ENSMUSG00000016194	Hsd11b1	protein_coding	94.0792	-1.67711	0.54058	-3.10243	0.00191941	0.211823	221.678	176.045	28.6231	146.877	62.588	74.7011	23.2548	18.8666
ENSMUSG00000027360	Hdc	protein_coding	158.469	-1.66847	0.667957	-2.49787	0.0124943	0.479363	301.193	409.825	85.8693	167.391	105.356	123.156	52.3233	22.64
ENSMUSG00000034845	Plvap	protein_coding	258.257	-1.65049	0.782128	-2.11025	0.0348368	0.672254	208.426	586.816	163.56	608.023	153.341	46.4358	265.492	33.96
ENSMUSG00000037095	Lrg1	protein_coding	204.081	-1.65029	0.611016	-2.7009	0.0069152	0.372738	413.237	377.644	87.9138	359.398	83.4507	97.919	174.411	38.6766
ENSMUSG00000105643	Gm42611	TEC	25.827	-1.64253	0.516521	-3.17998	0.00147287	0.193401	42.167	25.5549	50.0904	38.5655	20.8627	12.1137	10.6585	6.60333
ENSMUSG00000074121	Ntf5	protein_coding	15.5128	-1.63773	0.752314	-2.17692	0.0294867	0.640493	8.4334	38.8056	23.5118	22.9752	13.5607	11.1042	1.9379	3.77333
ENSMUSG00000037944	Ccr7	protein_coding	10.2589	-1.63515	0.781039	-2.09356	0.0362994	0.684831	16.8668	16.0901	14.3115	14.7698	10.4313	1.00947	3.8758	4.71666
ENSMUSG00000096718	Zfp781	protein_coding	25.6149	-1.63107	0.749886	-2.17508	0.0296238	0.641274	60.2386	17.0366	49.0681	28.719	15.647	3.02842	1.9379	29.2433
ENSMUSG00000111664	AC153969.1	TEC	12.5705	-1.61081	0.72653	-2.21713	0.0266143	0.630797	15.662	15.1436	36.8011	8.20543	7.30193	4.0379	7.7516	5.65999
ENSMUSG00000031486	Adgra2	protein_coding	10.0353	-1.60092	0.756027	-2.11755	0.0342136	0.667604	18.0716	17.9831	15.3338	9.02598	4.17253	6.05685	7.7516	1.88666
ENSMUSG00000062515	Fabp4	protein_coding	130.91	-1.59113	0.487913	-3.26109	0.00110983	0.172715	72.2863	298.14	80.758	334.782	74.0625	35.3316	108.522	43.3933
ENSMUSG00000042680	Garem1	protein_coding	41.3921	-1.58597	0.54916	-2.888	0.00387697	0.276949	18.0716	85.183	82.8025	62.3613	9.3882	17.1611	19.379	36.79
ENSMUSG00000008575	Nfib	protein_coding	24.2403	-1.56994	0.651975	-2.40797	0.0160416	0.527589	24.0954	47.3239	10.2225	63.1818	19.8195	9.08527	14.5343	5.65999
ENSMUSG00000050931	Sgms2	protein_coding	93.352	-1.54947	0.391276	-3.96004	7.49e-05	0.0335559	172.282	199.707	82.8025	101.747	60.5017	69.6537	26.1617	33.96
ENSMUSG00000001300	Efnb2	protein_coding	25.3849	-1.54909	0.700337	-2.21193	0.0269716	0.630797	55.4195	42.5915	33.7344	19.693	2.08627	33.3127	7.7516	8.48999
ENSMUSG00000104983	Gm42763	TEC	13.2983	-1.53797	0.768088	-2.00233	0.0452493	0.728998	36.1432	15.1436	12.267	15.5903	15.647	3.02842	2.90685	5.65999
ENSMUSG00000028713	Cyp4b1	protein_coding	104.729	-1.53232	0.494431	-3.09917	0.00194066	0.211823	126.501	179.831	67.4687	248.625	50.0704	29.2748	115.305	20.7533
ENSMUSG00000041849	Card6	protein_coding	33.2604	-1.53225	0.479426	-3.19601	0.0013934	0.191577	38.5527	31.2338	61.3352	66.464	13.5607	23.2179	22.2859	9.43332
ENSMUSG00000032380	Dapk2	protein_coding	74.4161	-1.52987	0.506789	-3.01876	0.00253812	0.232171	71.0816	159.955	58.2684	152.621	68.8468	9.08527	35.8512	39.62
ENSMUSG00000027217	Tspan18	protein_coding	31.4977	-1.50117	0.499148	-3.00747	0.00263431	0.233879	30.1193	48.2703	47.0236	60.7202	11.4745	11.1042	31.0064	12.2633
ENSMUSG00000052396	Mogat2	protein_coding	37.5785	-1.49871	0.542631	-2.76193	0.00574603	0.333385	69.8768	79.5041	26.5786	45.9504	31.294	27.2558	13.5653	6.60333
ENSMUSG00000049130	C5ar1	protein_coding	40.5604	-1.4862	0.703323	-2.11311	0.0345913	0.668994	67.4672	92.7548	16.356	62.3613	58.4155	5.04737	14.5343	7.54666
ENSMUSG00000063804	Lin28b	protein_coding	34.1959	-1.48552	0.624029	-2.38052	0.0172881	0.535234	98.7913	28.3943	40.8901	33.6423	29.2077	16.1516	2.90685	23.5833
ENSMUSG00000018924	Alox15	protein_coding	34.4232	-1.45352	0.721131	-2.01561	0.0438404	0.724276	24.0954	124.935	17.3783	35.2834	8.34507	15.1421	43.6028	6.60333
ENSMUSG00000024681	Ms4a3	protein_coding	398.103	-1.4463	0.329516	-4.38916	1.14e-05	0.0116896	977.07	597.227	257.608	498.07	265.999	270.539	193.79	124.52
ENSMUSG00000031955	Bcar1	protein_coding	32.1636	-1.44605	0.504144	-2.86834	0.00412634	0.282177	43.3718	52.0563	20.4451	72.2078	13.5607	19.18	24.2238	12.2633
ENSMUSG00000017446	C1qtnf1	protein_coding	17.7874	-1.43474	0.714755	-2.00731	0.0447163	0.725768	13.2525	31.2338	13.2893	45.9504	11.4745	3.02842	18.4101	5.65999
ENSMUSG00000046908	Ltb4r1	protein_coding	96.3515	-1.42995	0.464804	-3.07645	0.00209479	0.215848	163.849	228.101	47.0236	123.082	56.3292	85.8053	22.2859	44.3366
ENSMUSG00000041420	Meis3	protein_coding	64.3861	-1.42299	0.380853	-3.73633	0.000186725	0.0567976	67.4672	118.31	97.114	91.9009	58.4155	26.2463	34.8822	20.7533
ENSMUSG00000033295	Ptprf	protein_coding	32.7689	-1.42261	0.567795	-2.5055	0.0122278	0.474548	39.7575	79.5041	22.4896	49.2326	6.2588	13.1232	31.9754	19.81
ENSMUSG00000022651	Retnlg	protein_coding	41.5609	-1.41051	0.659856	-2.13761	0.0325486	0.660476	63.8529	117.363	6.13352	54.1559	36.5097	21.199	9.68951	23.5833
ENSMUSG00000013076	Amotl1	protein_coding	26.8271	-1.40731	0.697923	-2.01642	0.0437561	0.724276	16.8668	53.9492	10.2225	74.6695	17.7333	5.04737	10.6585	25.47
ENSMUSG00000036395	Glb1l2	protein_coding	43.6284	-1.407	0.704239	-1.9979	0.0457275	0.733295	81.9245	70.0393	66.4465	35.2834	1.04313	24.2274	9.68951	60.3733
ENSMUSG00000019301	Hsd17b1	protein_coding	12.862	-1.39449	0.688053	-2.02672	0.0426906	0.724276	22.8907	15.1436	19.4228	17.2314	5.21567	3.02842	5.8137	14.15
ENSMUSG00000039542	Ncam1	protein_coding	161.763	-1.38746	0.200098	-6.93387	4.09e-12	3.58e-08	250.593	249.87	230.007	205.956	83.4507	102.966	91.0813	80.1833
ENSMUSG00000036526	Card11	protein_coding	34.4378	-1.37173	0.597255	-2.29672	0.0216347	0.583184	48.1909	22.7155	57.2462	70.5667	4.17253	30.2842	31.0064	11.32
ENSMUSG00000090958	Lrrc32	protein_coding	56.1843	-1.35446	0.683461	-1.98177	0.0475051	0.73942	21.6859	176.991	26.5786	97.6447	41.7253	18.1705	60.0749	6.60333
ENSMUSG00000034911	Ushbp1	protein_coding	61.763	-1.35169	0.528874	-2.55578	0.0105949	0.447192	55.4195	154.276	23.5118	121.44	57.3723	31.2937	30.0375	20.7533
ENSMUSG00000033852	Gm28042	protein_coding	42.7505	-1.35131	0.636455	-2.12318	0.0337385	0.663064	31.3241	125.881	23.5118	64.8229	11.4745	46.4358	31.0064	7.54666
ENSMUSG00000030806	Stx1b	protein_coding	23.0787	-1.33305	0.623803	-2.13697	0.0326002	0.660476	30.1193	60.5746	31.6898	9.84652	9.3882	15.1421	19.379	8.48999
ENSMUSG00000026180	Cxcr2	protein_coding	25.5866	-1.33022	0.581776	-2.28648	0.0222263	0.590807	38.5527	38.8056	26.5786	42.6683	3.1294	11.1042	17.4411	26.4133
ENSMUSG00000022211	Carmil3	protein_coding	23.8273	-1.32147	0.652189	-2.02621	0.0427432	0.724276	26.505	56.7886	21.4673	31.1806	20.8627	24.2274	5.8137	3.77333
ENSMUSG00000028289	Epha7	protein_coding	36.2809	-1.31941	0.578892	-2.2792	0.0226555	0.594076	62.6482	70.9858	31.6898	41.8477	14.6039	43.4074	20.348	4.71666
ENSMUSG00000030782	Tgfb1i1	protein_coding	69.0676	-1.30323	0.498534	-2.61412	0.00894578	0.413304	33.7336	196.867	61.3352	100.927	54.2429	34.3221	49.4165	21.6966
ENSMUSG00000107499	Ccdc142	protein_coding	17.6414	-1.28701	0.634287	-2.02906	0.0424519	0.724276	21.6859	36.9126	18.4006	22.9752	20.8627	5.04737	5.8137	9.43332
ENSMUSG00000029648	Flt1	protein_coding	36.2173	-1.28089	0.595842	-2.14972	0.0315772	0.6557	60.2386	95.5942	9.20028	40.2066	20.8627	25.2369	25.1927	13.2067
ENSMUSG00000062542	Syt9	protein_coding	27.7125	-1.28027	0.617551	-2.07314	0.0381592	0.697868	42.167	36.9126	33.7344	44.3093	1.04313	25.2369	21.3169	16.98
ENSMUSG00000029915	Clec5a	protein_coding	133.545	-1.2799	0.49001	-2.61199	0.0090017	0.414791	381.913	209.172	67.4687	98.4652	71.9762	128.203	30.0375	81.1266
ENSMUSG00000039013	Siglecf	protein_coding	40.4535	-1.26101	0.420214	-3.00088	0.00269199	0.233896	59.0338	70.0393	36.8011	62.3613	18.7764	37.3506	22.2859	16.98
ENSMUSG00000009292	Trpm2	protein_coding	61.9762	-1.25105	0.482502	-2.59284	0.00951859	0.425909	68.672	157.115	38.8456	84.516	15.647	43.4074	31.0064	56.5999
ENSMUSG00000035186	Ubd	protein_coding	57.6485	-1.24386	0.448156	-2.7755	0.00551171	0.325191	42.167	95.5942	54.1794	132.107	20.8627	26.2463	51.3544	38.6766
ENSMUSG00000001240	Ramp2	protein_coding	21.5699	-1.23884	0.575648	-2.15208	0.0313912	0.655678	16.8668	43.538	24.5341	36.1039	17.7333	5.04737	16.4722	12.2633
ENSMUSG00000024164	C3	protein_coding	258.761	-1.23588	0.569003	-2.17201	0.0298551	0.641274	487.933	533.813	89.9583	341.346	211.756	194.829	110.46	99.9932
ENSMUSG00000059842	Zfp341	protein_coding	20.4152	-1.23559	0.558003	-2.2143	0.0268078	0.630797	30.1193	42.5915	25.5563	16.4109	13.5607	10.0947	17.4411	7.54666
ENSMUSG00000038357	Camp	protein_coding	2026.6	-1.23325	0.567599	-2.17274	0.0297996	0.641274	3222.77	4737.12	1215.46	2199.06	2129.03	1385	747.061	577.319
ENSMUSG00000036995	Asap3	protein_coding	20.6051	-1.21501	0.619801	-1.96033	0.0499573	0.751832	50.6004	28.3943	22.4896	13.9492	14.6039	5.04737	19.379	10.3767
ENSMUSG00000032492	Pth1r	protein_coding	55.5756	-1.21226	0.458873	-2.64183	0.00824603	0.401201	48.1909	56.7886	58.2684	146.877	49.0273	21.199	39.727	24.5266
ENSMUSG00000018387	Shroom1	protein_coding	41.3294	-1.20759	0.392339	-3.07793	0.00208444	0.215848	55.4195	41.645	74.6245	59.0791	27.1215	17.1611	32.9443	22.64
ENSMUSG00000034957	Cebpa	protein_coding	86.7639	-1.20189	0.275055	-4.36964	1.24e-05	0.0120744	115.658	130.614	100.181	137.031	56.3292	55.5211	61.0439	37.7333
ENSMUSG00000028064	Sema4a	protein_coding	189.784	-1.19486	0.340557	-3.50856	0.000450542	0.102185	350.589	349.25	109.381	247.804	69.8899	116.09	135.653	139.613
ENSMUSG00000078546	Zfp995	protein_coding	27.6809	-1.19461	0.529867	-2.25454	0.024162	0.607684	69.8768	31.2338	20.4451	32.8217	14.6039	13.1232	25.1927	14.15
ENSMUSG00000052727	Map1b	protein_coding	81.7636	-1.19196	0.348433	-3.42092	0.000624094	0.123854	112.044	123.989	111.426	107.491	54.2429	33.3127	82.3608	29.2433
ENSMUSG00000074364	Ehd2	protein_coding	70.3127	-1.18814	0.496246	-2.39426	0.016654	0.531711	45.7813	173.205	33.7344	137.851	53.1998	33.3127	55.2302	30.1866
ENSMUSG00000041754	Trem3	protein_coding	136.446	-1.18559	0.35586	-3.33161	0.000863443	0.1464	254.207	255.549	78.7135	169.852	69.8899	119.118	67.8265	76.4099
ENSMUSG00000114961	AC154171.3	antisense_RNA	23.0899	-1.17711	0.532567	-2.21025	0.0270877	0.630797	27.7098	26.5014	50.0904	23.7958	10.4313	23.2179	12.5964	10.3767
ENSMUSG00000022584	Ly6c2	protein_coding	536.426	-1.17642	0.488197	-2.40973	0.0159643	0.526556	1236.1	917.137	248.408	573.56	423.512	359.373	262.586	270.736
ENSMUSG00000034684	Sema3f	protein_coding	35.765	-1.17048	0.535758	-2.18471	0.0289099	0.633479	66.2625	80.4506	32.7121	18.8725	25.0352	11.1042	28.0996	23.5833
ENSMUSG00000068129	Cst7	protein_coding	110.041	-1.15907	0.379583	-3.05354	0.00226156	0.2261	186.74	200.653	73.6022	146.877	85.5369	91.8622	62.9818	32.0733
ENSMUSG00000051748	Wfdc21	protein_coding	63.7885	-1.14108	0.484182	-2.35671	0.0184376	0.544829	121.682	102.22	36.8011	90.2598	61.5449	57.54	24.2238	16.0367
ENSMUSG00000038319	Kcnh2	protein_coding	116.745	-1.14053	0.359839	-3.16955	0.00152675	0.196228	210.835	185.51	87.9138	158.365	58.4155	83.7864	110.46	38.6766
ENSMUSG00000040722	Scamp5	protein_coding	72.1041	-1.13558	0.40781	-2.78458	0.00535973	0.318376	49.3957	176.991	65.4242	104.209	52.1567	42.3979	51.3544	34.9033
ENSMUSG00000114617	AC140397.1	TEC	31.0931	-1.13115	0.524676	-2.15591	0.0310909	0.653395	46.9861	19.876	52.1349	51.6942	19.8195	32.3032	17.4411	8.48999
ENSMUSG00000041548	Hspb8	protein_coding	51.8127	-1.12579	0.530013	-2.12409	0.0336628	0.663064	65.0577	90.8618	102.225	26.2574	11.4745	48.4548	49.4165	20.7533
ENSMUSG00000029866	Kel	protein_coding	100.369	-1.12432	0.464712	-2.41938	0.0155468	0.526556	39.7575	235.673	85.8693	188.725	82.4075	37.3506	77.516	55.6566
ENSMUSG00000102918	Pcdhgc3	protein_coding	66.0991	-1.12204	0.470712	-2.38371	0.017139	0.535234	101.201	123.042	105.292	32.8217	51.1135	59.559	39.727	16.0367
ENSMUSG00000029086	Prom1	protein_coding	104.375	-1.11625	0.470867	-2.37064	0.0177576	0.537466	284.326	108.845	56.2239	122.261	76.1487	96.9096	25.1927	65.0899
ENSMUSG00000046470	Sox18	protein_coding	101.151	-1.10928	0.341252	-3.25061	0.00115159	0.173044	79.515	195.921	131.871	145.236	73.0193	45.4264	90.1124	48.11
ENSMUSG00000091514	Gm17484	lincRNA	26.1816	-1.10679	0.519656	-2.12985	0.0331836	0.66192	49.3957	28.3943	44.9791	20.5136	11.4745	24.2274	10.6585	19.81
ENSMUSG00000028766	Alpl	protein_coding	92.5057	-1.10525	0.447886	-2.46771	0.0135982	0.498706	53.01	115.47	77.6912	258.471	62.588	57.54	78.485	36.79
ENSMUSG00000015085	Entpd2	protein_coding	35.7674	-1.09755	0.442762	-2.47887	0.0131799	0.493774	60.2386	49.2168	33.7344	51.6942	35.4665	22.2084	21.3169	12.2633
ENSMUSG00000034863	Ano8	protein_coding	100.293	-1.0936	0.40559	-2.69633	0.00701092	0.375579	218.064	98.4337	151.293	78.7722	79.2781	97.919	46.5096	32.0733
ENSMUSG00000043664	Tmem221	protein_coding	53.456	-1.08812	0.435009	-2.50137	0.0123715	0.476943	86.7436	94.6477	53.1572	56.6175	12.5176	32.3032	41.6649	49.9966
ENSMUSG00000024034	Tmprss3	protein_coding	69.4507	-1.08498	0.452334	-2.39862	0.0164568	0.530183	191.559	65.3069	57.2462	64.0024	38.5959	50.4737	26.1617	62.2599
ENSMUSG00000021532	Fastkd3	protein_coding	529.182	-1.08124	0.145347	-7.43908	1.01e-13	1.77e-09	661.42	666.32	842.337	704.847	297.293	373.506	322.661	365.07
ENSMUSG00000034156	Tspoap1	protein_coding	46.9138	-1.08066	0.431674	-2.50341	0.0123004	0.475254	98.7913	77.6111	36.8011	41.8477	40.6822	22.2084	29.0685	28.3
ENSMUSG00000022899	Slc15a2	protein_coding	256.811	-1.07632	0.34415	-3.12748	0.00176312	0.208896	340.951	451.47	277.031	324.115	139.78	243.283	55.2302	222.626
ENSMUSG00000032484	Ngp	protein_coding	8506.79	-1.07076	0.450693	-2.3758	0.0175111	0.535234	17149.9	15173.9	5378.07	8403.19	8610.02	5344.16	4219.78	3775.22
ENSMUSG00000075012	Fjx1	protein_coding	50.9987	-1.06706	0.431204	-2.47461	0.013338	0.496803	46.9861	56.7886	90.9805	81.2338	19.8195	57.54	32.9443	21.6966
ENSMUSG00000024140	Epas1	protein_coding	170.597	-1.06466	0.421036	-2.52866	0.0114499	0.454458	163.849	283.943	116.537	358.577	143.952	66.6253	185.07	46.2233
ENSMUSG00000025375	Aatk	protein_coding	33.9653	-1.05264	0.472263	-2.22893	0.0258188	0.62712	54.2147	69.0929	21.4673	38.5655	23.9921	26.2463	15.5032	22.64
ENSMUSG00000029769	Ccdc136	protein_coding	47.2886	-1.05106	0.437505	-2.40239	0.0162885	0.529142	102.406	35.0197	53.1572	64.8229	27.1215	33.3127	43.6028	18.8666
ENSMUSG00000040488	Ltbp4	protein_coding	81.4866	-1.04806	0.449269	-2.3328	0.0196585	0.562393	108.429	67.1999	92.0028	171.494	47.9841	84.7959	63.9507	16.0367
ENSMUSG00000021758	Ddx4	protein_coding	53.2114	-1.04537	0.403807	-2.5888	0.00963121	0.425909	81.9245	93.7013	43.9569	67.2846	38.5959	22.2084	25.1927	52.8266
ENSMUSG00000024885	Aldh3b1	protein_coding	155.255	-1.04092	0.356223	-2.92211	0.00347669	0.264513	297.579	267.853	77.6912	192.828	104.313	107.004	124.026	70.7499
ENSMUSG00000060131	Atp8b4	protein_coding	318.082	-1.0342	0.34802	-2.97168	0.00296179	0.247292	437.332	596.281	189.117	486.582	357.795	169.592	194.759	113.2
ENSMUSG00000042616	Oscp1	protein_coding	60.3256	-1.03245	0.35129	-2.93902	0.00329255	0.259014	87.9484	73.8252	66.4465	96.0036	26.0783	49.4643	29.0685	53.7699
ENSMUSG00000020042	Btbd11	protein_coding	81.3178	-1.03176	0.424544	-2.43027	0.0150876	0.525927	145.777	138.186	59.2907	93.5419	69.8899	83.7864	24.2238	35.8466
ENSMUSG00000022421	Nptxr	protein_coding	45.1406	-1.02613	0.467881	-2.19313	0.0282978	0.631139	57.8291	34.0732	71.5577	78.7722	10.4313	42.3979	36.8201	29.2433
ENSMUSG00000035914	Cd276	protein_coding	51.7898	-1.02389	0.514266	-1.99097	0.0464847	0.734175	31.3241	93.7013	92.0028	60.7202	21.9058	12.1137	61.0439	41.5066
ENSMUSG00000056054	S100a8	protein_coding	3950.37	-1.02327	0.482433	-2.12106	0.0339171	0.664716	8515.33	6294.07	2469.76	3902.5	3991.03	3104.13	1747.02	1579.14
ENSMUSG00000073678	Pgap1	protein_coding	44.7274	-1.01849	0.493995	-2.06174	0.0392327	0.70883	75.9006	38.8056	63.3797	61.5408	38.5959	13.1232	52.3233	14.15
ENSMUSG00000087221	BC037032	processed_transcript	37.295	-1.0142	0.495608	-2.04637	0.0407197	0.716551	37.3479	74.7717	52.1349	35.2834	34.4234	8.0758	25.1927	31.13
ENSMUSG00000047875	Gpr157	protein_coding	114.67	-1.01419	0.311608	-3.25469	0.00113516	0.172715	185.535	160.901	142.093	125.543	35.4665	93.8811	85.2676	88.6732
ENSMUSG00000021250	Fos	protein_coding	204.514	1.01375	0.420055	2.41338	0.0158054	0.526556	206.016	151.436	118.581	66.464	467.324	304.861	240.3	81.1266
ENSMUSG00000025038	Efhc2	protein_coding	53.8216	1.01492	0.42967	2.36209	0.0181724	0.5425	40.9623	23.6619	52.1349	26.2574	34.4234	64.6064	101.74	86.7866
ENSMUSG00000021098	4930447C04Rik	protein_coding	76.3513	1.03472	0.367694	2.81408	0.00489177	0.304021	31.3241	38.8056	62.3574	67.2846	79.2781	141.326	66.8576	123.577
ENSMUSG00000105691	Gm42876	TEC	44.1396	1.03556	0.501528	2.06481	0.0389408	0.706925	10.8429	18.9295	28.6231	56.6175	61.5449	55.5211	82.3608	38.6766
ENSMUSG00000031362	Xlr4c	protein_coding	95.095	1.03716	0.305295	3.39724	0.000680684	0.128361	46.9861	68.1464	80.758	53.3353	97.0114	119.118	112.398	183.006
ENSMUSG00000086392	Mccc1os	antisense_RNA	31.2324	1.03758	0.469445	2.21022	0.0270899	0.630797	34.9384	15.1436	18.4006	13.9492	58.4155	38.36	31.9754	38.6766
ENSMUSG00000016624	Phf21b	protein_coding	51.8232	1.05625	0.359308	2.93968	0.00328555	0.259014	33.7336	32.1802	26.5786	41.8477	69.8899	95.9001	47.4786	66.9766
ENSMUSG00000035275	Raver2	protein_coding	214.491	1.05663	0.268206	3.9396	8.16e-05	0.0355769	134.934	164.687	186.05	72.2078	305.638	238.236	323.629	290.546
ENSMUSG00000025666	Tmem47	protein_coding	97.6509	1.09631	0.391332	2.80148	0.00508687	0.308106	46.9861	45.4309	63.3797	92.7214	68.8468	86.8148	202.511	174.516
ENSMUSG00000074466	Gm15417	antisense_RNA	19.0861	1.09868	0.515868	2.12977	0.0331909	0.66192	13.2525	14.1972	12.267	9.02598	20.8627	33.3127	27.1306	22.64
ENSMUSG00000086216	Gm13610	antisense_RNA	45.8456	1.1055	0.387857	2.85029	0.00436796	0.286775	39.7575	15.1436	25.5563	36.1039	71.9762	61.5779	59.106	57.5433
ENSMUSG00000027173	Depdc7	protein_coding	55.1479	1.12525	0.365519	3.0785	0.00208049	0.215848	30.1193	32.1802	36.8011	39.3861	45.8979	107.004	63.9507	85.8433
ENSMUSG00000050503	Fbxl22	protein_coding	38.0185	1.13648	0.51683	2.19895	0.0278817	0.631139	13.2525	30.2873	26.5786	24.6163	76.1487	72.6822	43.6028	16.98
ENSMUSG00000039103	Nexn	protein_coding	26.6598	1.16182	0.544367	2.13426	0.0328217	0.66192	10.8429	13.2507	19.4228	22.1547	13.5607	36.3411	56.1991	41.5066
ENSMUSG00000110558	Gm45779	TEC	22.1465	1.2204	0.507533	2.40456	0.0161918	0.529142	15.662	10.4113	8.17802	18.8725	26.0783	26.2463	36.8201	34.9033
ENSMUSG00000049382	Krt8	protein_coding	110.842	1.22203	0.327329	3.73332	0.000188969	0.0567976	51.8052	109.791	39.8679	64.0024	202.368	145.364	141.467	132.067
ENSMUSG00000025588	Nat1	protein_coding	40.4709	1.24043	0.435161	2.85051	0.00436487	0.286775	19.2764	20.8225	34.7566	21.3341	91.7957	53.5022	43.6028	38.6766
ENSMUSG00000047501	Cldn4	protein_coding	63.6976	1.25617	0.469583	2.67507	0.00747139	0.386037	74.6959	19.876	24.5341	32.0012	150.211	56.5306	65.8886	85.8433
ENSMUSG00000072663	Spef2	protein_coding	27.2602	1.28235	0.576615	2.22394	0.0261526	0.629212	21.6859	12.3042	8.17802	21.3341	71.9762	30.2842	16.4722	35.8466
ENSMUSG00000087203	Gm13986	processed_transcript	26.4735	1.28539	0.631015	2.03702	0.0416485	0.718501	6.02386	6.62534	26.5786	22.1547	17.7333	26.2463	64.9197	41.5066
ENSMUSG00000054128	H2-T3	protein_coding	26.1175	1.2976	0.575637	2.2542	0.0241835	0.607684	10.8429	30.2873	10.2225	9.02598	23.9921	23.2179	51.3544	49.9966
ENSMUSG00000030281	Il17rc	protein_coding	67.3732	1.30062	0.33689	3.86068	0.000113072	0.0420146	30.1193	51.1098	49.0681	25.4368	77.1919	89.8432	114.336	101.88
ENSMUSG00000044206	Vsig4	protein_coding	38.6467	1.32409	0.625877	2.11558	0.0343808	0.668994	4.81909	53.0027	6.13352	23.7958	64.6743	57.54	41.6649	57.5433
ENSMUSG00000028264	Spaca1	protein_coding	94.1734	1.35683	0.464145	2.92328	0.00346361	0.264513	95.177	37.8591	17.3783	61.5408	202.368	125.175	62.0128	151.877
ENSMUSG00000030800	Prss8	protein_coding	24.4908	1.38243	0.541635	2.55234	0.0107003	0.447192	21.6859	9.46477	16.356	7.38489	26.0783	23.2179	44.5717	47.1666
ENSMUSG00000032060	Cryab	protein_coding	46.8245	1.38295	0.50334	2.74755	0.00600423	0.339346	14.4573	19.876	29.6453	39.3861	91.7957	23.2179	57.1681	99.0499
ENSMUSG00000024302	Dtna	protein_coding	17.5111	1.38692	0.643953	2.15377	0.0312586	0.655236	3.61432	17.0366	7.15577	10.6671	17.7333	15.1421	31.0064	37.7333
ENSMUSG00000032908	Sgpp2	protein_coding	23.8965	1.41667	0.644034	2.19968	0.0278295	0.631139	6.02386	4.73239	11.2448	29.5396	54.2429	27.2558	22.2859	35.8466
ENSMUSG00000024897	Apba1	protein_coding	64.3778	1.42713	0.398691	3.57953	0.000344214	0.0823473	39.7575	25.5549	30.6676	43.4888	157.513	94.8906	55.2302	67.9199
ENSMUSG00000022679	Mpv17l	protein_coding	28.3671	1.44901	0.599595	2.41665	0.0156642	0.526556	13.2525	6.62534	10.2225	30.3601	61.5449	16.1516	39.727	49.0533
ENSMUSG00000049515	Espnl	protein_coding	24.8812	1.46976	0.609408	2.41179	0.0158746	0.526556	16.8668	17.0366	14.3115	4.92326	30.2509	31.2937	15.5032	68.8633
ENSMUSG00000028458	Tesk1	protein_coding	26.1105	1.48029	0.616441	2.40135	0.0163346	0.529142	9.63818	24.6084	9.20028	11.4876	68.8468	13.1232	46.5096	25.47
ENSMUSG00000032372	Plscr2	protein_coding	220.46	1.48278	0.258207	5.7426	9.32e-09	3.26e-05	126.501	70.0393	143.115	125.543	230.532	298.804	405.021	364.126
ENSMUSG00000063531	Sema3e	protein_coding	13.2775	1.49319	0.739569	2.01899	0.0434878	0.724276	6.02386	2.83943	3.06676	15.5903	27.1215	15.1421	22.2859	14.15
ENSMUSG00000035200	Chrnb4	protein_coding	15.2834	1.50118	0.678923	2.21113	0.0270272	0.630797	14.4573	6.62534	7.15577	4.10272	17.7333	16.1516	14.5343	41.5066
ENSMUSG00000054006	D630008O14Rik	antisense_RNA	10.5385	1.5154	0.711731	2.12917	0.03324	0.66192	6.02386	5.67886	6.13352	4.10272	20.8627	10.0947	10.6585	20.7533
ENSMUSG00000102211	Gm37490	TEC	12.6	1.57975	0.654299	2.41442	0.0157603	0.526556	4.81909	8.5183	6.13352	5.7438	14.6039	13.1232	26.1617	21.6966
ENSMUSG00000098975	Gm27177	antisense_RNA	44.9896	1.5908	0.753573	2.11102	0.0347709	0.671724	39.7575	32.1802	8.17802	9.84652	102.227	125.175	3.8758	38.6766
ENSMUSG00000054626	Xlr	protein_coding	83.3373	1.59166	0.482433	3.29923	0.000969494	0.156771	22.8907	35.9661	41.9124	64.8229	68.8468	50.4737	132.746	249.04
ENSMUSG00000097799	Gm26899	lincRNA	12.7992	1.59702	0.712228	2.24229	0.024943	0.619636	3.61432	1.89295	8.17802	11.4876	16.6901	22.2084	22.2859	16.0367
ENSMUSG00000025355	Mmp19	protein_coding	37.5934	1.62327	0.725869	2.23632	0.0253309	0.622402	8.4334	23.6619	9.20028	32.0012	63.6311	52.4927	107.554	3.77333
ENSMUSG00000038725	Pkhd1l1	protein_coding	29.0375	1.62667	0.628327	2.58889	0.00962854	0.425909	10.8429	5.67886	20.4451	19.693	67.8037	19.18	70.7334	17.9233
ENSMUSG00000109714	Gm35021	processed_transcript	54.3946	1.63413	0.398432	4.1014	4.11e-05	0.0247297	30.1193	15.1436	29.6453	31.1806	121.003	53.5022	65.8886	88.6732
ENSMUSG00000030562	Nox4	protein_coding	31.423	1.65573	0.550531	3.00752	0.00263391	0.233879	25.3002	8.5183	17.3783	9.84652	80.3213	54.5116	30.0375	25.47
ENSMUSG00000026610	Esrrg	protein_coding	22.317	1.76632	0.68818	2.56666	0.0102683	0.440605	3.61432	18.9295	11.2448	6.56435	56.3292	41.3885	31.9754	8.48999
ENSMUSG00000097151	Gm26514	lincRNA	14.9503	1.77696	0.813116	2.18537	0.0288616	0.633479	8.4334	9.46477	0	9.02598	36.5097	32.3032	10.6585	13.2067
ENSMUSG00000046080	Clec9a	protein_coding	31.2433	1.78387	0.525153	3.39686	0.000681641	0.128361	7.22863	13.2507	22.4896	13.1287	23.9921	57.54	73.6402	38.6766
ENSMUSG00000055216	9430025C20Rik	pseudogene	8.54092	1.84665	0.908621	2.03236	0.042117	0.723318	1.20477	0.946477	5.11127	7.38489	9.3882	7.06632	16.4722	20.7533
ENSMUSG00000035299	Mid1	protein_coding	12.9448	1.85673	0.847498	2.19083	0.0284641	0.631139	1.20477	12.3042	7.15577	1.64109	20.8627	38.36	12.5964	9.43332
ENSMUSG00000062312	Erbb2	protein_coding	18.8751	1.87522	0.711892	2.63413	0.00843528	0.403652	3.61432	7.57182	10.2225	10.6671	43.8116	49.4643	6.78265	18.8666
ENSMUSG00000106986	Gm42887	TEC	7.2823	1.95818	0.943168	2.07617	0.0378783	0.696919	3.61432	5.67886	1.02225	1.64109	17.7333	16.1516	5.8137	6.60333
ENSMUSG00000106288	Gm43593	TEC	7.29952	2.08066	0.974111	2.13596	0.0326828	0.661382	6.02386	2.83943	0	2.46163	15.647	16.1516	6.78265	8.48999
ENSMUSG00000027719	Adad1	protein_coding	8.19084	2.09296	0.953885	2.19414	0.0282255	0.631139	2.40954	6.62534	0	3.28217	23.9921	10.0947	9.68951	9.43332
ENSMUSG00000085276	Gm15812	processed_pseudogene	5.69539	2.10807	1.05808	1.99235	0.0463322	0.734175	0	1.89295	4.08901	2.46163	15.647	7.06632	9.68951	4.71666
ENSMUSG00000095766	Gm21182	processed_pseudogene	10.1976	2.11185	1.03345	2.04349	0.0410038	0.717113	6.02386	4.73239	3.06676	1.64109	15.647	26.2463	24.2238	0
ENSMUSG00000053153	Spag16	protein_coding	9.95517	2.11661	0.962899	2.19816	0.0279378	0.631139	3.61432	1.89295	1.02225	8.20543	7.30193	41.3885	6.78265	9.43332
ENSMUSG00000051855	Mest	protein_coding	30.253	2.15656	0.969944	2.22338	0.02619	0.629212	0	12.3042	2.04451	29.5396	23.9921	23.2179	142.436	8.48999
ENSMUSG00000085913	Gm15601	antisense_RNA	15.4576	2.25642	0.692512	3.25831	0.00112078	0.172715	8.4334	1.89295	2.04451	9.02598	26.0783	27.2558	31.0064	17.9233
ENSMUSG00000051431	Gpr87	protein_coding	5.89366	2.34418	1.064	2.20318	0.027582	0.631139	0	0.946477	5.11127	1.64109	10.4313	7.06632	9.68951	12.2633
ENSMUSG00000005947	Itgae	protein_coding	8.39908	2.36698	0.880185	2.68919	0.00716266	0.37892	4.81909	1.89295	1.02225	3.28217	15.647	6.05685	19.379	15.0933
ENSMUSG00000079105	C7	protein_coding	7.05566	2.41245	1.10808	2.17715	0.0294697	0.640493	0	0	2.04451	6.56435	13.5607	14.1326	12.5964	7.54666
ENSMUSG00000107225	Gm43637	TEC	9.59012	2.44289	1.03959	2.34985	0.0187809	0.551243	1.20477	0	3.06676	7.38489	38.5959	12.1137	7.7516	6.60333
ENSMUSG00000090257	Gm4524	antisense_RNA	8.45536	2.54376	1.12145	2.26828	0.0233119	0.59783	3.61432	0	3.06676	3.28217	5.21567	6.05685	42.6338	3.77333
ENSMUSG00000100174	Gm28719	TEC	5.43437	2.57078	1.15655	2.2228	0.0262292	0.629212	3.61432	0	2.04451	0.820543	11.4745	10.0947	12.5964	2.83
ENSMUSG00000019989	Enpp3	protein_coding	12.2511	2.63241	1.06483	2.47214	0.0134307	0.498583	0	7.57182	0	5.7438	21.9058	21.199	38.758	2.83
ENSMUSG00000039629	Strip2	protein_coding	8.14054	2.68011	1.34262	1.99618	0.0459148	0.733295	0	5.67886	3.06676	0	23.9921	19.18	0	13.2067
ENSMUSG00000020059	Sycp3	protein_coding	5.66754	2.71927	1.22869	2.21315	0.026887	0.630797	1.20477	3.78591	1.02225	0	9.3882	2.01895	21.3169	6.60333
ENSMUSG00000095385	D630033O11Rik	lincRNA	5.97516	2.73617	1.34255	2.03804	0.0415462	0.718501	0	1.89295	0	4.10272	30.2509	2.01895	3.8758	5.65999
ENSMUSG00000100291	2310069B03Rik	lincRNA	7.45724	2.73796	1.30789	2.09342	0.036312	0.684831	0	5.67886	2.04451	0	3.1294	34.3221	12.5964	1.88666
ENSMUSG00000029005	Draxin	protein_coding	15.7899	2.81546	0.969885	2.90288	0.00369752	0.273616	4.81909	0.946477	10.2225	0	14.6039	9.08527	65.8886	20.7533
ENSMUSG00000078780	Gm5150	protein_coding	6.07201	2.91977	1.37526	2.12306	0.0337488	0.663064	6.02386	0	0	0	4.17253	19.18	12.5964	6.60333
ENSMUSG00000004113	Cacna1b	protein_coding	5.74929	3.08244	1.5636	1.97137	0.0486815	0.74251	0	3.78591	1.02225	0	31.294	5.04737	4.84475	0
ENSMUSG00000042251	Pm20d1	protein_coding	14.9389	3.09563	0.976856	3.16898	0.00152977	0.196228	0	0.946477	8.17802	3.28217	38.5959	22.2084	2.90685	43.3933
ENSMUSG00000098206	A430106G13Rik	lincRNA	4.38316	3.11508	1.33873	2.32689	0.0199714	0.566031	0	0.946477	0	2.46163	8.34507	9.08527	2.90685	11.32
ENSMUSG00000028362	Tnfsf8	protein_coding	12.5588	3.12936	0.927466	3.3741	0.000740581	0.134724	3.61432	0	6.13352	0.820543	32.3371	8.0758	16.4722	33.0166
ENSMUSG00000054662	Ano9	protein_coding	24.042	3.28638	0.821034	4.00273	6.26e-05	0.030088	0	0	10.2225	7.38489	33.3803	25.2369	38.758	77.3533
ENSMUSG00000102142	Gm26930	sense_intronic	3.92779	3.30059	1.47713	2.23446	0.0254526	0.622555	0	2.83943	0	0	6.2588	6.05685	8.72055	7.54666
ENSMUSG00000114470	AC175538.2	protein_coding	8.91826	3.51633	1.33655	2.63089	0.0085161	0.404881	2.40954	0	0	3.28217	18.7764	33.3127	13.5653	0
ENSMUSG00000103885	Gm37006	TEC	7.16321	3.67659	1.18585	3.10038	0.00193269	0.211823	3.61432	0	0	0.820543	5.21567	17.1611	11.6274	18.8666
ENSMUSG00000097107	Platr6	lincRNA	2.08928	3.71694	1.81172	2.05161	0.0402077	NA	0	0.946477	0	0	4.17253	3.02842	2.90685	5.65999
ENSMUSG00000022012	Enox1	protein_coding	7.74906	3.81575	1.19834	3.18419	0.00145158	0.192976	1.20477	0	3.06676	0	29.2077	14.1326	8.72055	5.65999
ENSMUSG00000024749	Tmc1	protein_coding	5.98802	3.89642	1.36044	2.86409	0.00418208	0.282693	0	0	3.06676	0	14.6039	8.0758	17.4411	4.71666
ENSMUSG00000106211	Gm42842	TEC	6.21058	3.93514	1.77615	2.21555	0.0267226	0.630797	1.20477	1.89295	0	0	33.3803	0	0	13.2067
ENSMUSG00000113679	AC159633.2	processed_transcript	4.52618	4.04915	2.0545	1.97087	0.0487391	0.74274	0	0	2.04451	0	0	0	7.7516	26.4133
ENSMUSG00000108472	Gm45212	TEC	4.57257	4.05579	1.74721	2.3213	0.0202707	0.567319	2.40954	0	0	0	9.3882	0	9.68951	15.0933
ENSMUSG00000046180	4930550L24Rik	protein_coding	4.5134	4.10332	2.0424	2.00907	0.0445299	0.725507	0	1.89295	0	0	12.5176	0	0	21.6966
ENSMUSG00000081189	Hspd1-ps4	processed_pseudogene	2.74338	4.13608	1.71954	2.40534	0.0161574	NA	0	0	0	0.820543	9.3882	4.0379	5.8137	1.88666
ENSMUSG00000025196	Cpn1	protein_coding	4.34472	4.14221	1.83082	2.26248	0.0236676	0.603402	0	0	0	1.64109	0	15.1421	1.9379	16.0367
ENSMUSG00000112907	AC164623.1	lincRNA	2.96161	4.25255	1.97893	2.14892	0.0316407	0.6557	0	0	0	0.820543	0	17.1611	1.9379	3.77333
ENSMUSG00000018907	Alox12e	protein_coding	5.28447	4.25338	2.01156	2.11447	0.0344747	0.668994	2.40954	0	0	0	29.2077	0	10.6585	0
ENSMUSG00000107583	Gm44104	TEC	3.01485	4.26553	1.90881	2.23466	0.0254397	0.622555	0	0	1.02225	0	13.5607	0	3.8758	5.65999
ENSMUSG00000087684	1200007C13Rik	lincRNA	3.14863	4.32083	2.18463	1.97783	0.0479481	0.739501	1.20477	0	0	0	0	18.1705	5.8137	0
ENSMUSG00000047638	Nr1h4	protein_coding	1.83317	4.33459	2.03669	2.12825	0.0333164	NA	0	0	0	0	2.08627	4.0379	1.9379	6.60333
ENSMUSG00000023047	Amhr2	protein_coding	3.17826	4.348	1.75413	2.47873	0.0131851	0.493774	0	0	1.02225	0	2.08627	9.08527	0.968951	12.2633
ENSMUSG00000039913	Pak7	protein_coding	5.54208	4.3499	1.75525	2.47822	0.0132039	0.493774	2.40954	0	0	0	0	9.08527	29.0685	3.77333
ENSMUSG00000052496	Pkdrej	protein_coding	8.10989	4.38092	1.34625	3.25415	0.00113732	0.172715	0	0.946477	2.04451	0	1.04313	9.08527	31.0064	20.7533
ENSMUSG00000078612	Fyb2	protein_coding	3.5159	4.50418	1.69387	2.6591	0.007835	0.390263	0	0.946477	0	0	2.08627	2.01895	16.4722	6.60333
ENSMUSG00000096924	Gm26824	lincRNA	2.07723	4.51446	2.26385	1.99415	0.0461356	NA	0	0	0	0	3.1294	0	10.6585	2.83
ENSMUSG00000091594	Gm17067	protein_coding	2.16197	4.57354	2.25056	2.03218	0.0421356	NA	0	0	0	0	0	4.0379	1.9379	11.32
ENSMUSG00000071335	Mfsd4b3	protein_coding	2.22263	4.6111	2.18061	2.11459	0.0344649	NA	0	0	0	0	7.30193	0	3.8758	6.60333
ENSMUSG00000031494	Cd209a	protein_coding	6.53457	4.61255	1.63028	2.8293	0.00466502	0.300627	1.20477	0	1.02225	0	21.9058	25.2369	2.90685	0
ENSMUSG00000051257	Trap1a	protein_coding	2.45311	4.75444	1.81943	2.61315	0.00897112	NA	0	0	0	0	3.1294	5.04737	4.84475	6.60333
ENSMUSG00000109032	Gm7972	transcribed_unprocessed_pseudogene	4.17857	4.75776	2.0485	2.32255	0.0202032	0.567319	0	0	1.02225	0	0	0	12.5964	19.81
ENSMUSG00000105681	Gm43428	TEC	2.5455	4.80434	2.11419	2.27242	0.023061	NA	0	0	0	0	10.4313	6.05685	3.8758	0
ENSMUSG00000051111	Sv2c	protein_coding	4.56286	4.87694	1.60758	3.03372	0.00241562	0.229946	1.20477	0	0	0	12.5176	16.1516	0.968951	5.65999
ENSMUSG00000024647	Cbln2	protein_coding	2.72211	4.90346	1.96034	2.50133	0.0123727	NA	0	0	0	0	6.2588	1.00947	13.5653	0.943332
ENSMUSG00000105726	Gm42443	TEC	2.83075	4.95777	2.40026	2.06552	0.0388742	0.70645	0	0	0	0	13.5607	9.08527	0	0
ENSMUSG00000103522	9430087J23Rik	TEC	3.07514	5.0768	2.06882	2.45396	0.0141293	0.507713	0	0	0	0	17.7333	4.0379	0	2.83
ENSMUSG00000086949	Gm13066	antisense_RNA	5.55748	5.1704	1.48871	3.47308	0.000514514	0.110932	1.20477	0	0	0	11.4745	21.199	7.7516	2.83
ENSMUSG00000057933	Gsta2	protein_coding	4.29737	5.5627	1.92768	2.88569	0.00390554	0.277262	0	0	0	0	3.1294	6.05685	25.1927	0
ENSMUSG00000093485	Gm20708	protein_coding	5.01088	5.78462	1.79392	3.22457	0.00126162	0.181078	0	0	0	0	0	19.18	5.8137	15.0933
ENSMUSG00000073130	Gm1141	protein_coding	5.23727	5.84676	1.59482	3.66609	0.000246286	0.0641961	0	0	0	0	19.8195	5.04737	1.9379	15.0933
ENSMUSG00000076614	Ighg1	IG_C_gene	45.2996	7.50081	1.87591	3.9985	6.37e-05	0.030088	0	1.89295	0	0	204.454	5.04737	145.343	5.65999

## Sheet: m6A-seq-DEPeak-DEGs
seqnames	start	end	width	geneId	transcriptId	transcript_type	distanceToTSS	geneName	GO	KEGG	KO_ENTRY	EC	Description	peak_annotation	diff.lg.fdr	diff.p	diff.log2.fc	m6A_regulation	fc	log2(fc)	pval	qval	gene_regulation	FPKM.Alkbh5KO1_input	FPKM.Alkbh5KO2_input	FPKM.Alkbh5WT1_input	FPKM.Alkbh5WT2_input
chr11	101658238	101658428	191	ENSMUSG00000065944	ENSMUST00000084010	snRNA	0	Rnu2-10	NA	NA	NA	NA	U2 small nuclear RNA 10 [Source:MGI Symbol;Acc:MGI:97976]	Exon (ENSMUST00000084010/ENSMUSG00000065944, exon 1 of 1)	-21.2	3.16228e-24	-6.58	down	0.734747	-0.44468	9.12515e-05	0.00365541	down	621.93	635.583	757.397	954.093
chr12	80260146	80260322	177	ENSMUSG00000015143	ENSMUST00000021554	protein_coding	49	Actn1	GO:0001725(stress fiber);GO:0001726(ruffle);GO:0003725(double-stranded RNA binding);GO:0003779(actin binding);GO:0005178(integrin binding);GO:0005509(calcium ion binding);GO:0005515(protein binding);GO:0005634(nucleus);GO:0005737(cytoplasm);GO:0005856(cytoskeleton);GO:0005884(actin filament);GO:0005886(plasma membrane);GO:0005903(brush border);GO:0005911(cell-cell junction);GO:0005916(fascia adhe…	04510(Focal adhesion);04520(Adherens junction);04530(Tight junction);04670(Leukocyte transendothelial migration);04810(Regulation of actin cytoskeleton);05146(Amoebiasis);05203(Viral carcinogenesis);05322(Systemic lupus erythematosus);05322(Systemic lupus erythematosus)	K05699	NA	actinin, alpha 1 [Source:MGI Symbol;Acc:MGI:2137706]	5' UTR	-9.81	3.16228e-12	-2.7	down	0.764887	-0.386681	0.00118334	0.022836	down	7.0814	6.92545	8.87221	9.4401
chr10	62664347	62664855	509	ENSMUSG00000036923	ENSMUST00000148720	protein_coding	60946	Stox1	GO:0000977(RNA polymerase II regulatory region sequence-specific DNA binding);GO:0001650(fibrillar center);GO:0003677(DNA binding);GO:0005634(nucleus);GO:0005654(nucleoplasm);GO:0005737(cytoplasm);GO:0005813(centrosome);GO:0005815(microtubule organizing center);GO:0005829(cytosol);GO:0005856(cytoskeleton);GO:0005938(cell cortex);GO:0006357(regulation of transcription by RNA polymerase II);GO:0007…	NA	NA	NA	storkhead box 1 [Source:MGI Symbol;Acc:MGI:2684909]	Exon (ENSMUST00000133371/ENSMUSG00000036923, exon 3 of 4)	-3.29	4.7863e-05	-2.51	down	0.479993	-1.05892	0.00207283	0.034363	down	0.145119	0.102406	0.264632	0.251052
chr2	118703396	118703695	300	ENSMUSG00000078137	ENSMUST00000104937	protein_coding	268	Ankrd63	GO:0003674(molecular_function);GO:0005515(protein binding);GO:0005575(cellular_component);GO:0008150(biological_process)	NA	NA	NA	ankyrin repeat domain 63 [Source:MGI Symbol;Acc:MGI:2686183]	5' UTR	-1.24	0.0165959	-2.2	down	0.453074	-1.14218	0.000324501	0.00914099	down	0.135938	0.156277	0.289248	0.355713
chr14	48228073	48228253	181	ENSMUSG00000021846	ENSMUST00000073150	protein_coding	107250	Peli2	GO:0000209(protein polyubiquitination);GO:0001934(positive regulation of protein phosphorylation);GO:0008063(Toll signaling pathway);GO:0008592(regulation of Toll signaling pathway);GO:0043410(positive regulation of MAPK cascade);GO:0061630(ubiquitin protein ligase activity);GO:0061630(ubiquitin protein ligase activity)	NA	K11964	EC:2.3.2.27	pellino 2 [Source:MGI Symbol;Acc:MGI:1891445]	Exon (ENSMUST00000081029/ENSMUSG00000021846, exon 3 of 3)	-1.11	0.0251189	-1.57	down	0.721938	-0.470053	0.00114693	0.0223742	down	1.79487	1.78802	2.67063	2.29224
chr6	83121292	83121411	120	ENSMUSG00000030035	ENSMUST00000146328	protein_coding	0	Wbp1	GO:0005515(protein binding);GO:0005575(cellular_component);GO:0008150(biological_process);GO:0016020(membrane);GO:0016021(integral component of membrane);GO:0050699(WW domain binding);GO:0050699(WW domain binding)	NA	NA	NA	WW domain binding protein 1 [Source:MGI Symbol;Acc:MGI:104710]	5' UTR	-1.84	0.00281838	-1.36	down	0.748746	-0.417452	0.00284125	0.0427466	down	6.0522	5.9727	8.30738	7.75268
chr11	75410038	75410157	120	ENSMUSG00000000753	ENSMUST00000000769	protein_coding	12544	Serpinf1	GO:0001822(kidney development);GO:0004867(serine-type endopeptidase inhibitor activity);GO:0005576(extracellular region);GO:0005604(basement membrane);GO:0005615(extracellular space);GO:0007568(aging);GO:0007614(short-term memory);GO:0010447(response to acidic pH);GO:0010596(negative regulation of endothelial cell migration);GO:0010629(negative regulation of gene expression);GO:0010951(negative r…	04310(Wnt signaling pathway);04310(Wnt signaling pathway)	K19614	NA	serine (or cysteine) peptidase inhibitor, clade F, member 1 [Source:MGI Symbol;Acc:MGI:108080]	3' UTR	-1.45	0.00891251	-1.3	down	0.673315	-0.570646	0.00080879	0.0175908	down	3.80759	3.55937	5.77566	5.16567
chr1	63179742	63179801	60	ENSMUSG00000025967	ENSMUST00000129339	protein_coding	2917	Eef1b2	GO:0003746(translation elongation factor activity);GO:0005515(protein binding);GO:0005737(cytoplasm);GO:0005783(endoplasmic reticulum);GO:0005853(eukaryotic translation elongation factor 1 complex);GO:0006412(translation);GO:0006414(translational elongation);GO:0016020(membrane);GO:0016021(integral component of membrane);GO:0045471(response to ethanol);GO:0045471(response to ethanol)	NA	K03232	NA	eukaryotic translation elongation factor 1 beta 2 [Source:MGI Symbol;Acc:MGI:1929520]	3' UTR	-1.23	0.017378	-1.27	down	0.842087	-0.247959	0.00261425	0.0401048	down	106.617	103.435	124.852	124.59
chr4	118236133	118238006	1874	ENSMUSG00000033295	ENSMUST00000150096	protein_coding	0	Ptprf	GO:0001960(negative regulation of cytokine-mediated signaling pathway);GO:0004721(phosphoprotein phosphatase activity);GO:0004725(protein tyrosine phosphatase activity);GO:0005001(transmembrane receptor protein tyrosine phosphatase activity);GO:0005158(insulin receptor binding);GO:0005515(protein binding);GO:0005768(endosome);GO:0005886(plasma membrane);GO:0006470(protein dephosphorylation);GO:00…	04514(Cell adhesion molecules (CAMs));04520(Adherens junction);04910(Insulin signaling pathway);04931(Insulin resistance);04931(Insulin resistance)	K05695	EC:3.1.3.48	protein tyrosine phosphatase, receptor type, F [Source:MGI Symbol;Acc:MGI:102695]	Exon (ENSMUST00000049074/ENSMUSG00000033295, exon 8 of 33)	-1.79	0.00323594	-1.26	down	0.603325	-0.728993	0.001267	0.0241378	down	0.30888	0.305803	0.480962	0.537866
chr7	15937853	15938002	150	ENSMUSG00000041560	ENSMUST00000044158	protein_coding	8072	Nop53	GO:0000027(ribosomal large subunit assembly);GO:0000122(negative regulation of transcription by RNA polymerase II);GO:0001650(fibrillar center);GO:0001932(regulation of protein phosphorylation);GO:0002039(p53 binding);GO:0005515(protein binding);GO:0005634(nucleus);GO:0005654(nucleoplasm);GO:0005730(nucleolus);GO:0005829(cytosol);GO:0006281(DNA repair);GO:0006364(rRNA processing);GO:0006974(cellu…	NA	K14840	NA	NOP53 ribosome biogenesis factor [Source:MGI Symbol;Acc:MGI:2154441]	3' UTR	-10.6	5.01187e-13	-1.24	down	0.788334	-0.343121	0.000585265	0.0137971	down	24.414	21.8766	29.4142	29.3053
chr11	117966943	117967926	984	ENSMUSG00000053113	ENSMUST00000054002	protein_coding	1260	Socs3	GO:0001784(phosphotyrosine residue binding);GO:0001932(regulation of protein phosphorylation);GO:0005515(protein binding);GO:0005737(cytoplasm);GO:0005829(cytosol);GO:0005942(phosphatidylinositol 3-kinase complex);GO:0007165(signal transduction);GO:0007259(receptor signaling pathway via JAK-STAT);GO:0009968(negative regulation of signal transduction);GO:0016567(protein ubiquitination);GO:0035556(…	04120(Ubiquitin mediated proteolysis);04380(Osteoclast differentiation);04630(Jak-STAT signaling pathway);04668(TNF signaling pathway);04910(Insulin signaling pathway);04917(Prolactin signaling pathway);04920(Adipocytokine signaling pathway);04930(Type II diabetes mellitus);04931(Insulin resistance);04932(Non-alcoholic fatty liver disease (NAFLD));05160(Hepatitis C);05164(Influenza A);05168(Herpe…	K04696	NA	suppressor of cytokine signaling 3 [Source:MGI Symbol;Acc:MGI:1201791]	3' UTR	-4.09	5.62341e-06	-1.07	down	0.582542	-0.779566	0.000927758	0.0193103	down	0.755735	0.778287	1.3304	1.30292
chr12	80260012	80260221	210	ENSMUSG00000015143	ENSMUST00000167327	protein_coding	0	Actn1	GO:0001725(stress fiber);GO:0001726(ruffle);GO:0003725(double-stranded RNA binding);GO:0003779(actin binding);GO:0005178(integrin binding);GO:0005509(calcium ion binding);GO:0005515(protein binding);GO:0005634(nucleus);GO:0005737(cytoplasm);GO:0005856(cytoskeleton);GO:0005884(actin filament);GO:0005886(plasma membrane);GO:0005903(brush border);GO:0005911(cell-cell junction);GO:0005916(fascia adhe…	04510(Focal adhesion);04520(Adherens junction);04530(Tight junction);04670(Leukocyte transendothelial migration);04810(Regulation of actin cytoskeleton);05146(Amoebiasis);05203(Viral carcinogenesis);05322(Systemic lupus erythematosus);05322(Systemic lupus erythematosus)	K05699	NA	actinin, alpha 1 [Source:MGI Symbol;Acc:MGI:2137706]	5' UTR	-2.54	0.000389045	-0.943	down	0.764887	-0.386681	0.00118334	0.022836	down	7.0814	6.92545	8.87221	9.4401
chr15	77760587	77760707	121	ENSMUSG00000022443	ENSMUST00000016771	protein_coding	81468	Myh9	GO:0000146(microfilament motor activity);GO:0000166(nucleotide binding);GO:0000212(meiotic spindle organization);GO:0000904(cell morphogenesis involved in differentiation);GO:0001525(angiogenesis);GO:0001701(in utero embryonic development);GO:0001725(stress fiber);GO:0001726(ruffle);GO:0001768(establishment of T cell polarity);GO:0001772(immunological synapse);GO:0001778(plasma membrane repair);G…	04530(Tight junction);04810(Regulation of actin cytoskeleton);04810(Regulation of actin cytoskeleton)	K10352	NA	myosin, heavy polypeptide 9, non-muscle [Source:MGI Symbol;Acc:MGI:107717]	3' UTR	-5.46	1.58489e-07	-0.943	down	0.852985	-0.229408	0.00178109	0.031076	down	60.2702	59.1171	70.1993	69.7648
chr12	114682661	114683065	405	ENSMUSG00000076695	ENSMUST00000194350	IG_V_gene	0	Ighv1-18	GO:0003823(antigen binding);GO:0006910(phagocytosis, recognition);GO:0006911(phagocytosis, engulfment);GO:0006958(complement activation, classical pathway);GO:0009897(external side of plasma membrane);GO:0034987(immunoglobulin receptor binding);GO:0042571(immunoglobulin complex, circulating);GO:0042742(defense response to bacterium);GO:0045087(innate immune response);GO:0050853(B cell receptor si…	NA	NA	NA	immunoglobulin heavy variable V1-18 [Source:MGI Symbol;Acc:MGI:4439780]	Exon (ENSMUST00000194350/ENSMUSG00000076695, exon 1 of 2)	-3.27	5.12861e-05	-0.927	down	0.509664	-0.972381	0.000246312	0.00764128	down	4.41832	3.76649	7.81999	8.23924
chr7	49246715	49247135	421	ENSMUSG00000052512	ENSMUST00000184945	protein_coding	0	Nav2	GO:0003025(regulation of systemic arterial blood pressure by baroreceptor feedback);GO:0005515(protein binding);GO:0005614(interstitial matrix);GO:0005654(nucleoplasm);GO:0007399(nervous system development);GO:0007605(sensory perception of sound);GO:0007608(sensory perception of smell);GO:0007626(locomotory behavior);GO:0008201(heparin binding);GO:0021554(optic nerve development);GO:0021563(gloss…	NA	K19483	EC:3.6.4.12	neuron navigator 2 [Source:MGI Symbol;Acc:MGI:2183691]	5' UTR	-1.1	0.025704	-0.877	down	0.783062	-0.352802	0.00288035	0.0432159	down	0.851062	0.850625	1.11236	1.06076
chr7	49606972	49607362	391	ENSMUSG00000052512	ENSMUST00000064395	protein_coding	360783	Nav2	GO:0003025(regulation of systemic arterial blood pressure by baroreceptor feedback);GO:0005515(protein binding);GO:0005614(interstitial matrix);GO:0005654(nucleoplasm);GO:0007399(nervous system development);GO:0007605(sensory perception of sound);GO:0007608(sensory perception of smell);GO:0007626(locomotory behavior);GO:0008201(heparin binding);GO:0021554(optic nerve development);GO:0021563(gloss…	NA	K19483	EC:3.6.4.12	neuron navigator 2 [Source:MGI Symbol;Acc:MGI:2183691]	3' UTR	-1.14	0.0234423	-0.828	down	0.783062	-0.352802	0.00288035	0.0432159	down	0.851062	0.850625	1.11236	1.06076
chr6	85899648	85900364	717	ENSMUSG00000068299	ENSMUST00000159755	protein_coding	2169	Nat8f4	GO:0003674(molecular_function);GO:0005575(cellular_component);GO:0008150(biological_process);GO:0016020(membrane);GO:0016021(integral component of membrane);GO:0016021(integral component of membrane)	NA	NA	NA	N-acetyltransferase 8 (GCN5-related) family member 4 [Source:MGI Symbol;Acc:MGI:1922791]	3' UTR	-1.09	0.0269153	-0.814	down	0.450706	-1.14974	0.000370649	0.00998802	down	0.174496	0.185208	0.359087	0.439006
chr11	120807046	120807645	600	ENSMUSG00000025153	ENSMUST00000055655	protein_coding	16902	Fasn	GO:0003824(catalytic activity);GO:0004312(fatty acid synthase activity);GO:0004313([acyl-carrier-protein] S-acetyltransferase activity);GO:0004314([acyl-carrier-protein] S-malonyltransferase activity);GO:0004315(3-oxoacyl-[acyl-carrier-protein] synthase activity);GO:0004316(3-oxoacyl-[acyl-carrier-protein] reductase (NADPH) activity);GO:0004320(oleoyl-[acyl-carrier-protein] hydrolase activity);GO…	00061(Fatty acid biosynthesis);04152(AMPK signaling pathway);04910(Insulin signaling pathway);04910(Insulin signaling pathway)	K00665	EC:2.3.1.85	fatty acid synthase [Source:MGI Symbol;Acc:MGI:95485]	3' UTR	-3.78	1.28825e-05	-0.805	down	0.718707	-0.476524	3.14814e-05	0.00157428	down	4.29682	4.35077	6.01414	6.01801
chr13	68561975	68562363	389	ENSMUSG00000034617	ENSMUST00000045827	protein_coding	19758	Mtrr	GO:0003958(NADPH-hemoprotein reductase activity);GO:0009086(methionine biosynthetic process);GO:0010181(FMN binding);GO:0016491(oxidoreductase activity);GO:0016723(oxidoreductase activity, oxidizing metal ions, NAD or NADP as acceptor);GO:0030586([methionine synthase] reductase activity);GO:0043418(homocysteine catabolic process);GO:0046655(folic acid metabolic process);GO:0050444(aquacobalamin r…	NA	K00597	EC:1.16.1.8	5-methyltetrahydrofolate-homocysteine methyltransferase reductase [Source:MGI Symbol;Acc:MGI:1891037]	3' UTR	-1.87	0.0025704	-0.801	down	0.454884	-1.13643	4.56892e-09	8.5065e-07	down	1.11906	1.17494	2.34896	2.69409
chr8	104142514	104143945	1432	ENSMUSG00000031871	ENSMUST00000034339	protein_coding	40889	Cdh5	GO:0000902(cell morphogenesis);GO:0001955(blood vessel maturation);GO:0005102(signaling receptor binding);GO:0005509(calcium ion binding);GO:0005515(protein binding);GO:0005886(plasma membrane);GO:0005911(cell-cell junction);GO:0005912(adherens junction);GO:0005913(cell-cell adherens junction);GO:0005923(bicellular tight junction);GO:0007043(cell-cell junction assembly);GO:0007155(cell adhesion);…	04514(Cell adhesion molecules (CAMs));04670(Leukocyte transendothelial migration);05418(Fluid shear stress and atherosclerosis);05418(Fluid shear stress and atherosclerosis)	K06533	NA	cadherin 5 [Source:MGI Symbol;Acc:MGI:105057]	3' UTR	-2.58	0.000338844	-0.729	down	0.55185	-0.857653	0.000613456	0.0142657	down	0.462069	0.638354	0.994222	0.999842
chr17	33955961	33956080	120	ENSMUSG00000008668	ENSMUST00000172550	processed_transcript	0	Rps18	GO:0003676(nucleic acid binding);GO:0003723(RNA binding);GO:0003735(structural constituent of ribosome);GO:0005515(protein binding);GO:0005622(intracellular);GO:0005634(nucleus);GO:0005737(cytoplasm);GO:0005829(cytosol);GO:0005840(ribosome);GO:0006412(translation);GO:0014069(postsynaptic density);GO:0019843(rRNA binding);GO:0019901(protein kinase binding);GO:0022627(cytosolic small ribosomal subu…	03010(Ribosome);03010(Ribosome)	K02964	NA	ribosomal protein S18 [Source:MGI Symbol;Acc:MGI:98146]	5' UTR	-1.37	0.0114815	-0.673	down	0.78457	-0.350026	2.55099e-05	0.00132684	down	182.683	187.639	228.935	243.072
chr5	125516275	125516454	180	ENSMUSG00000029482	ENSMUST00000031445	protein_coding	40461	Aacs	GO:0000166(nucleotide binding);GO:0001889(liver development);GO:0003824(catalytic activity);GO:0005524(ATP binding);GO:0005737(cytoplasm);GO:0005829(cytosol);GO:0006629(lipid metabolic process);GO:0006631(fatty acid metabolic process);GO:0007584(response to nutrient);GO:0010243(response to organonitrogen compound);GO:0014070(response to organic cyclic compound);GO:0014074(response to purine-conta…	00280(Valine, leucine and isoleucine degradation);00650(Butanoate metabolism);00650(Butanoate metabolism)	K01907	EC:6.2.1.16	acetoacetyl-CoA synthetase [Source:MGI Symbol;Acc:MGI:1926144]	3' UTR	-0.996	0.0354813	-0.599	down	0.746133	-0.422494	0.0022314	0.0361257	down	4.75114	4.27121	5.73107	6.36106
chr4	40936398	40936578	181	ENSMUSG00000028416	ENSMUST00000108089	protein_coding	11703	Bag1	GO:0000774(adenyl-nucleotide exchange factor activity);GO:0001933(negative regulation of protein phosphorylation);GO:0005515(protein binding);GO:0005634(nucleus);GO:0005737(cytoplasm);GO:0005739(mitochondrion);GO:0005829(cytosol);GO:0006915(apoptotic process);GO:0014040(positive regulation of Schwann cell differentiation);GO:0030182(neuron differentiation);GO:0031625(ubiquitin protein ligase bind…	04141(Protein processing in endoplasmic reticulum);04141(Protein processing in endoplasmic reticulum)	K09555	NA	BCL2-associated athanogene 1 [Source:MGI Symbol;Acc:MGI:108047]	3' UTR	-3.6	2.0893e-05	-0.598	down	0.74419	-0.426257	0.000750096	0.0166525	down	22.4368	24.7101	33.1943	30.159
chr15	77940522	77940762	241	ENSMUSG00000016552	ENSMUST00000016696	protein_coding	15960	Foxred2	GO:0005783(endoplasmic reticulum);GO:0005788(endoplasmic reticulum lumen);GO:0016491(oxidoreductase activity);GO:0030433(ubiquitin-dependent ERAD pathway);GO:0050660(flavin adenine dinucleotide binding);GO:0055114(oxidation-reduction process);GO:0055114(oxidation-reduction process)	NA	NA	NA	FAD-dependent oxidoreductase domain containing 2 [Source:MGI Symbol;Acc:MGI:106315]	3' UTR	-1.65	0.00489779	-0.596	down	0.763253	-0.389767	0.00106581	0.0213475	down	6.21985	6.67101	8.51615	8.37323
chr1	36693262	36693442	181	ENSMUSG00000061518	ENSMUST00000081180	protein_coding	1813	Cox5b	GO:0003674(molecular_function);GO:0004129(cytochrome-c oxidase activity);GO:0005575(cellular_component);GO:0005740(mitochondrial envelope);GO:0008150(biological_process);GO:0022900(electron transport chain);GO:1902600(proton transmembrane transport);GO:1902600(proton transmembrane transport)	00190(Oxidative phosphorylation);04260(Cardiac muscle contraction);04714(Thermogenesis);04932(Non-alcoholic fatty liver disease (NAFLD));05010(Alzheimer disease);05012(Parkinson disease);05016(Huntington disease);05016(Huntington disease)	K02265	NA	cytochrome c oxidase subunit 5B [Source:MGI Symbol;Acc:MGI:88475]	3' UTR	-6.91	4.0738e-09	-0.567	down	0.778886	-0.360517	0.00116562	0.0226432	down	29.193	30.7429	36.9152	40.0356
chr2	118124247	118126206	1960	ENSMUSG00000040152	ENSMUST00000039559	protein_coding	12371	Thbs1	GO:0000187(activation of MAPK activity);GO:0001786(phosphatidylserine binding);GO:0001937(negative regulation of endothelial cell proliferation);GO:0001953(negative regulation of cell-matrix adhesion);GO:0001968(fibronectin binding);GO:0002040(sprouting angiogenesis);GO:0002544(chronic inflammatory response);GO:0002581(negative regulation of antigen processing and presentation of peptide or polys…	04015(Rap1 signaling pathway);04115(p53 signaling pathway);04145(Phagosome);04151(PI3K-Akt signaling pathway);04350(TGF-beta signaling pathway);04510(Focal adhesion);04512(ECM-receptor interaction);05144(Malaria);05165(Human papillomavirus infection);05205(Proteoglycans in cancer);05206(MicroRNAs in cancer);05219(Bladder cancer);05219(Bladder cancer)	K16857	NA	thrombospondin 1 [Source:MGI Symbol;Acc:MGI:98737]	3' UTR	-4.51	1.90546e-06	-0.557	down	0.666156	-0.586068	7.44593e-06	0.000474686	down	4.23461	4.65512	6.71944	6.62537
chr15	77941422	77942021	600	ENSMUSG00000016552	ENSMUST00000016696	protein_coding	14701	Foxred2	GO:0005783(endoplasmic reticulum);GO:0005788(endoplasmic reticulum lumen);GO:0016491(oxidoreductase activity);GO:0030433(ubiquitin-dependent ERAD pathway);GO:0050660(flavin adenine dinucleotide binding);GO:0055114(oxidation-reduction process);GO:0055114(oxidation-reduction process)	NA	NA	NA	FAD-dependent oxidoreductase domain containing 2 [Source:MGI Symbol;Acc:MGI:106315]	3' UTR	-4.61	1.41254e-06	-0.537	down	0.763253	-0.389767	0.00106581	0.0213475	down	6.21985	6.67101	8.51615	8.37323
chr13	68583573	68584950	1378	ENSMUSG00000021532	ENSMUST00000222685	nonsense_mediated_decay	0	Fastkd3	GO:0004672(protein kinase activity);GO:0005634(nucleus);GO:0005739(mitochondrion);GO:0006468(protein phosphorylation);GO:0033617(mitochondrial respiratory chain complex IV assembly);GO:0044528(regulation of mitochondrial mRNA stability);GO:0045333(cellular respiration);GO:0070131(positive regulation of mitochondrial translation);GO:0070131(positive regulation of mitochondrial translation)	NA	NA	NA	FAST kinase domains 3 [Source:MGI Symbol;Acc:MGI:1916827]	Exon (ENSMUST00000222660/ENSMUSG00000021532, exon 2 of 2)	-4	7.24436e-06	-0.523	down	0.478399	-1.06371	9.06224e-06	0.000560286	down	0.883153	1.38721	2.01403	2.73173
chr8	123105035	123105244	210	ENSMUSG00000000740	ENSMUST00000000756	protein_coding	2685	Rpl13	GO:0003735(structural constituent of ribosome);GO:0005622(intracellular);GO:0005730(nucleolus);GO:0005783(endoplasmic reticulum);GO:0005829(cytosol);GO:0005840(ribosome);GO:0006412(translation);GO:0022625(cytosolic large ribosomal subunit);GO:0022625(cytosolic large ribosomal subunit)	03010(Ribosome);03010(Ribosome)	K02873	NA	ribosomal protein L13 [Source:MGI Symbol;Acc:MGI:105922]	3' UTR	-9.45	7.94328e-12	-0.519	down	0.780466	-0.357591	3.59825e-05	0.00175601	down	208.601	187.358	252.466	254.87
chr11	46237672	46238088	417	ENSMUSG00000020340	ENSMUST00000165599	protein_coding	74270	Cyfip2	GO:0000902(cell morphogenesis);GO:0005515(protein binding);GO:0005634(nucleus);GO:0005737(cytoplasm);GO:0006915(apoptotic process);GO:0007155(cell adhesion);GO:0007411(axon guidance);GO:0030031(cell projection assembly);GO:0030054(cell junction);GO:0031175(neuron projection development);GO:0043005(neuron projection);GO:0045202(synapse);GO:0045862(positive regulation of proteolysis);GO:0048471(per…	03013(RNA transport);04810(Regulation of actin cytoskeleton);04810(Regulation of actin cytoskeleton)	K05749	NA	cytoplasmic FMR1 interacting protein 2 [Source:MGI Symbol;Acc:MGI:1924134]	Exon (ENSMUST00000060185/ENSMUSG00000048721, exon 2 of 2)	-2.25	0.000870964	-0.51	down	0.801222	-0.319726	0.00032745	0.00915518	down	20.6509	21.2696	25.9254	26.3953
chr15	101144531	101145187	657	ENSMUSG00000000530	ENSMUST00000000542	protein_coding	16009	Acvrl1	GO:0000166(nucleotide binding);GO:0001525(angiogenesis);GO:0001666(response to hypoxia);GO:0001701(in utero embryonic development);GO:0001937(negative regulation of endothelial cell proliferation);GO:0001938(positive regulation of endothelial cell proliferation);GO:0001946(lymphangiogenesis);GO:0001974(blood vessel remodeling);GO:0003203(endocardial cushion morphogenesis);GO:0004672(protein kinas…	04060(Cytokine-cytokine receptor interaction);04060(Cytokine-cytokine receptor interaction)	K13594	EC:2.7.11.30	activin A receptor, type II-like 1 [Source:MGI Symbol;Acc:MGI:1338946]	3' UTR	-1.38	0.0107152	-0.483	down	0.597235	-0.743629	4.69464e-05	0.00221663	down	1.46334	1.48161	2.43346	2.49751
chr9	110419896	110419955	60	ENSMUSG00000032484	ENSMUST00000035061	protein_coding	149	Ngp	GO:0004869(cysteine-type endopeptidase inhibitor activity);GO:0005576(extracellular region);GO:0005615(extracellular space);GO:0006952(defense response);GO:0010466(negative regulation of peptidase activity);GO:0010951(negative regulation of endopeptidase activity);GO:0016525(negative regulation of angiogenesis);GO:0030414(peptidase inhibitor activity);GO:0031410(cytoplasmic vesicle);GO:0042581(sp…	NA	NA	NA	neutrophilic granule protein [Source:MGI Symbol;Acc:MGI:105983]	Exon (ENSMUST00000035061/ENSMUSG00000032484, exon 1 of 4)	-127	1e-131	-0.463	down	0.718213	-0.477517	3.51908e-08	4.92792e-06	down	2202.06	2149.77	3027.38	3031.87
chr14	30559313	30559612	300	ENSMUSG00000021957	ENSMUST00000022529	protein_coding	10182	Tkt	GO:0000287(magnesium ion binding);GO:0003824(catalytic activity);GO:0004802(transketolase activity);GO:0005654(nucleoplasm);GO:0005777(peroxisome);GO:0005789(endoplasmic reticulum membrane);GO:0006098(pentose-phosphate shunt);GO:0009052(pentose-phosphate shunt, non-oxidative branch);GO:0016604(nuclear body);GO:0016607(nuclear speck);GO:0016740(transferase activity);GO:0030246(carbohydrate binding…	00030(Pentose phosphate pathway);00030(Pentose phosphate pathway)	NA	NA	transketolase [Source:MGI Symbol;Acc:MGI:105992]	Exon (ENSMUST00000160189/ENSMUSG00000021957, exon 2 of 3)	-1.05	0.0295121	-0.46	down	0.812085	-0.300297	0.000517446	0.0126161	down	56.3239	54.8559	68.5275	68.3791
chr7	63899370	63899698	329	ENSMUSG00000052040	ENSMUST00000063694	protein_coding	39217	Klf13	GO:0000978(RNA polymerase II proximal promoter sequence-specific DNA binding);GO:0000981(DNA-binding transcription factor activity, RNA polymerase II-specific);GO:0001228(DNA-binding transcription activator activity, RNA polymerase II-specific);GO:0003676(nucleic acid binding);GO:0003677(DNA binding);GO:0005634(nucleus);GO:0006357(regulation of transcription by RNA polymerase II);GO:0006366(trans…	NA	K09208	NA	Kruppel-like factor 13 [Source:MGI Symbol;Acc:MGI:1354948]	Exon (ENSMUST00000183782/ENSMUSG00000098708, exon 4 of 4)	-3.18	6.60693e-05	-0.452	down	0.832227	-0.26495	0.00150801	0.0274895	down	34.6937	34.3144	41.4802	41.4397
chr7	19808492	19808939	448	ENSMUSG00000053175	ENSMUST00000135609	protein_coding	724	Bcl3	GO:0002268(follicular dendritic cell differentiation);GO:0002315(marginal zone B cell differentiation);GO:0002455(humoral immune response mediated by circulating immunoglobulin);GO:0002467(germinal center formation);GO:0003677(DNA binding);GO:0003700(DNA-binding transcription factor activity);GO:0005515(protein binding);GO:0005634(nucleus);GO:0005654(nucleoplasm);GO:0005737(cytoplasm);GO:0005829(…	04625(C-type lectin receptor signaling pathway);04668(TNF signaling pathway);04668(TNF signaling pathway)	K09258	NA	B cell leukemia/lymphoma 3 [Source:MGI Symbol;Acc:MGI:88140]	3' UTR	-2.05	0.00154882	-0.449	down	0.688388	-0.538705	0.00142787	0.0263746	down	4.36116	3.61996	6.23485	5.35907
chr17	28400832	28401041	210	ENSMUSG00000024222	ENSMUST00000079413	protein_coding	85108	Fkbp5	GO:0000413(protein peptidyl-prolyl isomerization);GO:0003755(peptidyl-prolyl cis-trans isomerase activity);GO:0005515(protein binding);GO:0005528(FK506 binding);GO:0005634(nucleus);GO:0005654(nucleoplasm);GO:0005737(cytoplasm);GO:0005829(cytosol);GO:0009617(response to bacterium);GO:0016853(isomerase activity);GO:0031072(heat shock protein binding);GO:0061077(chaperone-mediated protein folding);G…	04915(Estrogen signaling pathway);04915(Estrogen signaling pathway)	K09571	EC:5.2.1.8	FK506 binding protein 5 [Source:MGI Symbol;Acc:MGI:104670]	3' UTR	-2.08	0.00144544	-0.437	down	0.658686	-0.602336	7.3365e-09	1.30653e-06	down	13.0528	12.7309	19.721	19.4231
chr17	34903414	34905439	2026	ENSMUSG00000013787	ENSMUST00000138500	retained_intron	0	Ehmt2	GO:0000122(negative regulation of transcription by RNA polymerase II);GO:0000790(nuclear chromatin);GO:0000977(RNA polymerase II regulatory region sequence-specific DNA binding);GO:0002039(p53 binding);GO:0005515(protein binding);GO:0005634(nucleus);GO:0005654(nucleoplasm);GO:0005694(chromosome);GO:0006275(regulation of DNA replication);GO:0006306(DNA methylation);GO:0006325(chromatin organizatio…	00310(Lysine degradation);04211(Longevity regulating pathway);04211(Longevity regulating pathway)	K11420	EC:2.1.1.43	euchromatic histone lysine N-methyltransferase 2 [Source:MGI Symbol;Acc:MGI:2148922]	Exon (ENSMUST00000114033/ENSMUSG00000013787, exon 7 of 28)	-2.85	0.000162181	-0.423	down	0.7656	-0.385337	0.000281677	0.00840619	down	10.6465	10.741	14.4517	13.4839
chr4	127325235	127330814	5580	ENSMUSG00000042367	ENSMUST00000106091	protein_coding	0	Gjb3	GO:0001701(in utero embryonic development);GO:0001890(placenta development);GO:0005515(protein binding);GO:0005737(cytoplasm);GO:0005886(plasma membrane);GO:0005911(cell-cell junction);GO:0005921(gap junction);GO:0005922(connexin complex);GO:0007154(cell communication);GO:0007283(spermatogenesis);GO:0016020(membrane);GO:0016021(integral component of membrane);GO:0030054(cell junction);GO:0043231(…	NA	K07622	NA	gap junction protein, beta 3 [Source:MGI Symbol;Acc:MGI:95721]	5' UTR	-1.19	0.0194984	-0.4	down	0.539471	-0.890383	0.0015975	0.0287305	down	0.7798	0.579803	1.20615	1.3141
chr6	70726553	70726966	414	ENSMUSG00000076609	ENSMUST00000103410	IG_C_gene	118	Igkc	NA	NA	NA	NA	immunoglobulin kappa constant [Source:MGI Symbol;Acc:MGI:96495]	3' UTR	-121	1e-125	-0.399	down	0.835612	-0.259095	0.00179313	0.0311876	down	503.547	511.61	607.469	607.397
chr7	47463895	47464073	179	ENSMUSG00000096719	ENSMUST00000119798	protein_coding	25513	Mrgpra2b	GO:0004930(G protein-coupled receptor activity);GO:0007165(signal transduction);GO:0007186(G protein-coupled receptor signaling pathway);GO:0016020(membrane);GO:0016021(integral component of membrane)	NA	K08396	NA	MAS-related GPR, member A2B [Source:MGI Symbol;Acc:MGI:3033098]	3' UTR	-1.01	0.0338844	-0.393	down	0.4718	-1.08375	5.60364e-10	1.33058e-07	down	7.12669	7.40177	13.4475	17.3462
chr9	111042377	111042767	391	ENSMUSG00000032496	ENSMUST00000035077	protein_coding	23085	Ltf	GO:0001503(ossification);GO:0001530(lipopolysaccharide binding);GO:0001817(regulation of cytokine production);GO:0002227(innate immune response in mucosa);GO:0002376(immune system process);GO:0004252(serine-type endopeptidase activity);GO:0004869(cysteine-type endopeptidase inhibitor activity);GO:0005506(iron ion binding);GO:0005576(extracellular region);GO:0005615(extracellular space);GO:0005737…	NA	K17283	EC:3.4.21.-	lactotransferrin [Source:MGI Symbol;Acc:MGI:96837]	3' UTR	-1.95	0.00204174	-0.374	down	0.718889	-0.476158	3.72466e-08	5.08845e-06	down	283.465	278.567	393.299	388.507
chr19	11586604	11586813	210	ENSMUSG00000024679	ENSMUST00000025582	protein_coding	18036	Ms4a6d	GO:0016020(membrane);GO:0016021(integral component of membrane);GO:0016021(integral component of membrane)	NA	K22191	NA	membrane-spanning 4-domains, subfamily A, member 6D [Source:MGI Symbol;Acc:MGI:1916024]	3' UTR	-1.36	0.0114815	-0.369	down	0.705942	-0.502378	0.000105929	0.00410292	down	16.8755	18.099	25.0503	24.4926
chr13	21780447	21780625	179	ENSMUSG00000058773	ENSMUST00000080511	protein_coding	0	Hist1h1b	GO:0000122(negative regulation of transcription by RNA polymerase II);GO:0000786(nucleosome);GO:0000790(nuclear chromatin);GO:0003677(DNA binding);GO:0003690(double-stranded DNA binding);GO:0005515(protein binding);GO:0005634(nucleus);GO:0005694(chromosome);GO:0005720(nuclear heterochromatin);GO:0006325(chromatin organization);GO:0006334(nucleosome assembly);GO:0006355(regulation of transcription…	NA	K11275	NA	histone cluster 1, H1b [Source:MGI Symbol;Acc:MGI:1861461]	5' UTR	-87.5	1.99526e-91	-0.368	down	0.748085	-0.418726	1.08053e-06	8.85169e-05	down	1121.67	1076.44	1475.85	1462.46
chr11	58274799	58275068	270	ENSMUSG00000069873	ENSMUST00000108834	protein_coding	0	4930438A08Rik	GO:0001716(L-amino-acid oxidase activity);GO:0005575(cellular_component);GO:0009063(cellular amino acid catabolic process);GO:0016491(oxidoreductase activity);GO:0055114(oxidation-reduction process)	00250(Alanine, aspartate and glutamate metabolism);00270(Cysteine and methionine metabolism);00280(Valine, leucine and isoleucine degradation);00350(Tyrosine metabolism);00360(Phenylalanine metabolism);00380(Tryptophan metabolism);00400(Phenylalanine, tyrosine and tryptophan biosynthesis)	K03334	EC:1.4.3.2	RIKEN cDNA 4930438A08 gene [Source:MGI Symbol;Acc:MGI:1921238]	5' UTR	-2.14	0.00120226	-0.358	down	0.758158	-0.39943	0.00091407	0.0191756	down	16.8907	17.1923	22.7763	22.1787
chr6	116624885	116625454	570	ENSMUSG00000059878	ENSMUST00000079749	protein_coding	3545	Zfp422	GO:0003676(nucleic acid binding);GO:0003677(DNA binding);GO:0005634(nucleus);GO:0005654(nucleoplasm);GO:0006355(regulation of transcription, DNA-templated);GO:0042476(odontogenesis);GO:0046872(metal ion binding);GO:0046872(metal ion binding)	NA	NA	NA	zinc finger protein 422 [Source:MGI Symbol;Acc:MGI:1914505]	3' UTR	-5.39	1.86209e-07	-0.353	down	0.219838	-2.18549	7.1775e-05	0.00298467	down	1.66824	1.64567	13.0981	1.97622
chr6	48568167	48569117	951	ENSMUSG00000073096	ENSMUST00000114545	protein_coding	13371	Lrrc61	GO:0005515(protein binding);GO:0005515(protein binding)	NA	NA	NA	leucine rich repeat containing 61 [Source:MGI Symbol;Acc:MGI:2652848]	5' UTR	-1.36	0.011749	-0.352	down	0.178397	-2.48683	4.15146e-24	2.7207e-21	down	0.530376	0.528999	2.81745	3.12084
chr4	155832768	155833100	333	ENSMUSG00000065990	ENSMUST00000084097	protein_coding	1417	Aurkaip1	GO:0003674(molecular_function);GO:0004842(ubiquitin-protein transferase activity);GO:0005634(nucleus);GO:0005654(nucleoplasm);GO:0005680(anaphase-promoting complex);GO:0005739(mitochondrion);GO:0005840(ribosome);GO:0006397(mRNA processing);GO:0016567(protein ubiquitination);GO:0043231(intracellular membrane-bounded organelle);GO:0045862(positive regulation of proteolysis);GO:0045862(positive regu…	NA	K16830	NA	aurora kinase A interacting protein 1 [Source:MGI Symbol;Acc:MGI:1913327]	3' UTR	-2.04	0.00162181	-0.318	down	0.778565	-0.361111	0.00261027	0.0401048	down	19.0974	18.3919	23.6383	24.5135
chr3	90695148	90695721	574	ENSMUSG00000056071	ENSMUST00000069960	protein_coding	0	S100a9	GO:0002376(immune system process);GO:0002523(leukocyte migration involved in inflammatory response);GO:0002793(positive regulation of peptide secretion);GO:0005509(calcium ion binding);GO:0005576(extracellular region);GO:0005615(extracellular space);GO:0005654(nucleoplasm);GO:0005737(cytoplasm);GO:0005829(cytosol);GO:0005856(cytoskeleton);GO:0005886(plasma membrane);GO:0006417(regulation of trans…	04657(IL-17 signaling pathway);04657(IL-17 signaling pathway)	K21128	NA	S100 calcium binding protein A9 (calgranulin B) [Source:MGI Symbol;Acc:MGI:1338947]	5' UTR	-311	0	-0.314	down	0.667124	-0.583972	6.5305e-11	1.94538e-08	down	4617.12	4558.68	6831.27	6922.97
chr15	77773416	77774645	1230	ENSMUSG00000022443	ENSMUST00000016771	protein_coding	67530	Myh9	GO:0000146(microfilament motor activity);GO:0000166(nucleotide binding);GO:0000212(meiotic spindle organization);GO:0000904(cell morphogenesis involved in differentiation);GO:0001525(angiogenesis);GO:0001701(in utero embryonic development);GO:0001725(stress fiber);GO:0001726(ruffle);GO:0001768(establishment of T cell polarity);GO:0001772(immunological synapse);GO:0001778(plasma membrane repair);G…	04530(Tight junction);04810(Regulation of actin cytoskeleton);04810(Regulation of actin cytoskeleton)	K10352	NA	myosin, heavy polypeptide 9, non-muscle [Source:MGI Symbol;Acc:MGI:107717]	Exon (ENSMUST00000016771/ENSMUSG00000022443, exon 23 of 41)	-8	2.69153e-10	-0.31	down	0.852985	-0.229408	0.00178109	0.031076	down	60.2702	59.1171	70.1993	69.7648
chr6	124913681	124915097	1417	ENSMUSG00000030122	ENSMUST00000203422	processed_transcript	0	Ptms	GO:0002376(immune system process);GO:0005829(cytosol);GO:0008150(biological_process);GO:0008270(zinc ion binding);GO:0008270(zinc ion binding)	NA	NA	NA	parathymosin [Source:MGI Symbol;Acc:MGI:1916452]	3' UTR	-6.12	2.95121e-08	-0.27	down	0.629838	-0.666947	1.32136e-05	0.000770434	down	10.1835	10.9784	15.3268	18.2721
chr7	99219084	99219883	800	ENSMUSG00000052396	ENSMUST00000064231	protein_coding	18736	Mogat2	GO:0003846(2-acylglycerol O-acyltransferase activity);GO:0005737(cytoplasm);GO:0005783(endoplasmic reticulum);GO:0005789(endoplasmic reticulum membrane);GO:0006071(glycerol metabolic process);GO:0006629(lipid metabolic process);GO:0006651(diacylglycerol biosynthetic process);GO:0016020(membrane);GO:0016021(integral component of membrane);GO:0016407(acetyltransferase activity);GO:0016740(transfera…	00561(Glycerolipid metabolism);04975(Fat digestion and absorption)	K14457	EC:2.3.1.22	monoacylglycerol O-acyltransferase 2 [Source:MGI Symbol;Acc:MGI:2663253]	3' UTR	-1.22	0.017378	-0.266	down	0.694138	-0.526706	0.000288905	0.00852869	down	6.79001	6.55493	9.54161	9.68359
chr2	119295462	119298423	2962	ENSMUSG00000034216	ENSMUST00000139367	retained_intron	6722	Vps18	GO:0003779(actin binding);GO:0005515(protein binding);GO:0005764(lysosome);GO:0005765(lysosomal membrane);GO:0005768(endosome);GO:0005769(early endosome);GO:0005770(late endosome);GO:0005776(autophagosome);GO:0005884(actin filament);GO:0006886(intracellular protein transport);GO:0006904(vesicle docking involved in exocytosis);GO:0006914(autophagy);GO:0007032(endosome organization);GO:0007033(vacu…	NA	K20181	NA	VPS18 CORVET/HOPS core subunit [Source:MGI Symbol;Acc:MGI:2443626]	3' UTR	-2.6	0.000316228	0.262	up	0.772899	-0.371649	0.00234054	0.0373719	down	5.71823	5.41531	7.39491	7.01
chr2	32385080	32385348	269	ENSMUSG00000026822	ENSMUST00000147219	processed_transcript	2374	Lcn2	GO:0002020(protease binding);GO:0002376(immune system process);GO:0005506(iron ion binding);GO:0005515(protein binding);GO:0005576(extracellular region);GO:0005615(extracellular space);GO:0005829(cytosol);GO:0006811(ion transport);GO:0006915(apoptotic process);GO:0006979(response to oxidative stress);GO:0009615(response to virus);GO:0009617(response to bacterium);GO:0009635(response to herbicide)…	04657(IL-17 signaling pathway);04657(IL-17 signaling pathway)	K21129	NA	lipocalin 2 [Source:MGI Symbol;Acc:MGI:96757]	Exon (ENSMUST00000147219/ENSMUSG00000026822, exon 5 of 5)	-1.49	0.00794328	0.289	up	0.719078	-0.47578	2.39427e-06	0.00018161	down	246.227	253.034	383.887	310.421
chr17	87797367	87797994	628	ENSMUSG00000050138	ENSMUST00000055221	protein_coding	0	Kcnk12	GO:0005267(potassium channel activity);GO:0005887(integral component of plasma membrane);GO:0006811(ion transport);GO:0016020(membrane);GO:0016021(integral component of membrane);GO:0022841(potassium ion leak channel activity);GO:0030322(stabilization of membrane potential);GO:0071805(potassium ion transmembrane transport)	NA	K04921	NA	potassium channel, subfamily K, member 12 [Source:MGI Symbol;Acc:MGI:2684043]	5' UTR	-1.92	0.00229087	0.465	up	0.543234	-0.880353	0.000285297	0.00846795	down	3.38775	2.01997	4.59086	5.36381
chr7	43468705	43471540	2836	ENSMUSG00000070604	ENSMUST00000107977	protein_coding	5554	Vsig10l	GO:0003674(molecular_function);GO:0005634(nucleus);GO:0005654(nucleoplasm);GO:0008150(biological_process);GO:0016020(membrane);GO:0016021(integral component of membrane);GO:0016021(integral component of membrane)	NA	NA	NA	V-set and immunoglobulin domain containing 10 like [Source:MGI Symbol;Acc:MGI:1922940]	3' UTR	-1.9	0.00239883	0.487	up	0.467687	-1.09638	1.59821e-06	0.000126498	down	0.631859	0.654554	1.3356	1.41499
chr8	123654019	123655683	1665	ENSMUSG00000039960	ENSMUST00000136615	retained_intron	90	Rhou	GO:0000082(G1/S transition of mitotic cell cycle);GO:0000139(Golgi membrane);GO:0000166(nucleotide binding);GO:0002102(podosome);GO:0003924(GTPase activity);GO:0005525(GTP binding);GO:0005622(intracellular);GO:0005737(cytoplasm);GO:0005794(Golgi apparatus);GO:0005886(plasma membrane);GO:0005925(focal adhesion);GO:0005938(cell cortex);GO:0006897(endocytosis);GO:0007010(cytoskeleton organization);G…	NA	K07865	NA	ras homolog family member U [Source:MGI Symbol;Acc:MGI:1916831]	Exon (ENSMUST00000136615/ENSMUSG00000039960, exon 1 of 2)	-1.06	0.0295121	0.493	up	0.719865	-0.474201	0.000311288	0.00894444	down	6.00271	5.78197	8.17781	8.19287
chr8	12865371	12866690	1320	ENSMUSG00000031441	ENSMUST00000033818	protein_coding	108357	Atp11a	GO:0000166(nucleotide binding);GO:0000287(magnesium ion binding);GO:0004012(phospholipid-translocating ATPase activity);GO:0005524(ATP binding);GO:0005768(endosome);GO:0005769(early endosome);GO:0005783(endoplasmic reticulum);GO:0005802(trans-Golgi network);GO:0005886(plasma membrane);GO:0006869(lipid transport);GO:0015914(phospholipid transport);GO:0016020(membrane);GO:0016021(integral component…	NA	K01530	EC:7.6.2.1	ATPase, class VI, type 11A [Source:MGI Symbol;Acc:MGI:1354735]	3' UTR	-6.42	1.38038e-08	0.499	up	0.702469	-0.509493	0.00107691	0.0214692	down	3.87338	3.513	6.23567	4.27922
chr5	30913402	30919534	6133	ENSMUSG00000029163	ENSMUST00000031055	protein_coding	0	Emilin1	GO:0003180(aortic valve morphogenesis);GO:0005515(protein binding);GO:0005576(extracellular region);GO:0005581(collagen trimer);GO:0005615(extracellular space);GO:0007155(cell adhesion);GO:0007160(cell-matrix adhesion);GO:0010628(positive regulation of gene expression);GO:0010629(negative regulation of gene expression);GO:0010811(positive regulation of cell-substrate adhesion);GO:0016477(cell mig…	NA	NA	NA	elastin microfibril interfacer 1 [Source:MGI Symbol;Acc:MGI:1926189]	5' UTR	-30.8	5.01187e-34	0.515	up	0.742192	-0.430136	0.000453611	0.0115224	down	7.78599	7.29231	10.2571	10.0588
chr7	35119293	35121928	2636	ENSMUSG00000034957	ENSMUST00000205391	protein_coding	0	Cebpa	GO:0000050(urea cycle);GO:0000122(negative regulation of transcription by RNA polymerase II);GO:0000978(RNA polymerase II proximal promoter sequence-specific DNA binding);GO:0000981(DNA-binding transcription factor activity, RNA polymerase II-specific);GO:0001013(RNA polymerase I regulatory region DNA binding);GO:0001228(DNA-binding transcription activator activity, RNA polymerase II-specific);GO…	04932(Non-alcoholic fatty liver disease (NAFLD));05200(Pathways in cancer);05202(Transcriptional misregulation in cancer);05221(Acute myeloid leukemia);05221(Acute myeloid leukemia)	K09055	NA	CCAAT/enhancer binding protein (C/EBP), alpha [Source:MGI Symbol;Acc:MGI:99480]	5' UTR	-104	1e-107	0.518	up	0.732375	-0.449346	7.83618e-06	0.000497628	down	29.481	29.0067	39.5401	40.3203
chr11	6292688	6316991	24304	ENSMUSG00000020456	ENSMUST00000003461	protein_coding	1055	Ogdh	GO:0004591(oxoglutarate dehydrogenase (succinyl-transferring) activity);GO:0005634(nucleus);GO:0005739(mitochondrion);GO:0005759(mitochondrial matrix);GO:0006091(generation of precursor metabolites and energy);GO:0006096(glycolytic process);GO:0006099(tricarboxylic acid cycle);GO:0006103(2-oxoglutarate metabolic process);GO:0006104(succinyl-CoA metabolic process);GO:0006734(NADH metabolic process…	00020(Citrate cycle (TCA cycle));00020(Citrate cycle (TCA cycle))	K00164	EC:1.2.4.2	oxoglutarate (alpha-ketoglutarate) dehydrogenase (lipoamide) [Source:MGI Symbol;Acc:MGI:1098267]	5' UTR	-18.9	7.94328e-22	0.528	up	0.69141	-0.532387	3.76836e-07	3.60989e-05	down	15.9783	15.6708	22.4693	23.3054
chr2	119288740	119295133	6394	ENSMUSG00000034216	ENSMUST00000139367	retained_intron	0	Vps18	GO:0003779(actin binding);GO:0005515(protein binding);GO:0005764(lysosome);GO:0005765(lysosomal membrane);GO:0005768(endosome);GO:0005769(early endosome);GO:0005770(late endosome);GO:0005776(autophagosome);GO:0005884(actin filament);GO:0006886(intracellular protein transport);GO:0006904(vesicle docking involved in exocytosis);GO:0006914(autophagy);GO:0007032(endosome organization);GO:0007033(vacu…	NA	K20181	NA	VPS18 CORVET/HOPS core subunit [Source:MGI Symbol;Acc:MGI:2443626]	5' UTR	-20.6	1.58489e-23	0.555	up	0.772899	-0.371649	0.00234054	0.0373719	down	5.71823	5.41531	7.39491	7.01
chr11	6291633	6292088	456	ENSMUSG00000020456	ENSMUST00000003461	protein_coding	0	Ogdh	GO:0004591(oxoglutarate dehydrogenase (succinyl-transferring) activity);GO:0005634(nucleus);GO:0005739(mitochondrion);GO:0005759(mitochondrial matrix);GO:0006091(generation of precursor metabolites and energy);GO:0006096(glycolytic process);GO:0006099(tricarboxylic acid cycle);GO:0006103(2-oxoglutarate metabolic process);GO:0006104(succinyl-CoA metabolic process);GO:0006734(NADH metabolic process…	00020(Citrate cycle (TCA cycle));00020(Citrate cycle (TCA cycle))	K00164	EC:1.2.4.2	oxoglutarate (alpha-ketoglutarate) dehydrogenase (lipoamide) [Source:MGI Symbol;Acc:MGI:1098267]	5' UTR	-3.97	7.94328e-06	0.601	up	0.69141	-0.532387	3.76836e-07	3.60989e-05	down	15.9783	15.6708	22.4693	23.3054
chr10	80115833	80116072	240	ENSMUSG00000003068	ENSMUST00000144883	nonsense_mediated_decay	30	Stk11	GO:0000166(nucleotide binding);GO:0000287(magnesium ion binding);GO:0001558(regulation of cell growth);GO:0001894(tissue homeostasis);GO:0001944(vasculature development);GO:0002039(p53 binding);GO:0004672(protein kinase activity);GO:0004674(protein serine/threonine kinase activity);GO:0005515(protein binding);GO:0005524(ATP binding);GO:0005634(nucleus);GO:0005654(nucleoplasm);GO:0005737(cytoplasm…	04068(FoxO signaling pathway);04140(Autophagy - animal);04150(mTOR signaling pathway);04151(PI3K-Akt signaling pathway);04152(AMPK signaling pathway);04211(Longevity regulating pathway);04530(Tight junction);04920(Adipocytokine signaling pathway);04920(Adipocytokine signaling pathway)	NA	NA	serine/threonine kinase 11 [Source:MGI Symbol;Acc:MGI:1341870]	5' UTR	-2.51	0.000416869	0.693	up	0.78393	-0.351204	0.00211337	0.0348344	down	9.96918	9.5676	13.0971	11.8245
chr17	87745801	87797218	51418	ENSMUSG00000050138	ENSMUST00000055221	protein_coding	776	Kcnk12	GO:0005267(potassium channel activity);GO:0005887(integral component of plasma membrane);GO:0006811(ion transport);GO:0016020(membrane);GO:0016021(integral component of membrane);GO:0022841(potassium ion leak channel activity);GO:0030322(stabilization of membrane potential);GO:0071805(potassium ion transmembrane transport)	NA	K04921	NA	potassium channel, subfamily K, member 12 [Source:MGI Symbol;Acc:MGI:2684043]	3' UTR	-7.3	1.54882e-09	0.702	up	0.543234	-0.880353	0.000285297	0.00846795	down	3.38775	2.01997	4.59086	5.36381
chr7	105928083	105928143	61	ENSMUSG00000078606	ENSMUST00000106766	protein_coding	25797	Gm4070	GO:0000166(nucleotide binding);GO:0003674(molecular_function);GO:0005525(GTP binding);GO:0005575(cellular_component);GO:0005634(nucleus);GO:0005737(cytoplasm);GO:0005829(cytosol);GO:0008150(biological_process);GO:0008150(biological_process)	NA	NA	NA	predicted gene 4070 [Source:MGI Symbol;Acc:MGI:3782245]	Exon (ENSMUST00000184149/ENSMUSG00000099241, exon 1 of 1)	-2.88	0.000147911	-4.69	down	1.69033	0.757308	2.47736e-08	3.68991e-06	up	46.4042	47.4275	27.6889	27.8219
chr4	65156431	65156641	211	ENSMUSG00000028370	ENSMUST00000084501	protein_coding	32257	Pappa	GO:0004175(endopeptidase activity);GO:0004222(metalloendopeptidase activity);GO:0005576(extracellular region);GO:0005615(extracellular space);GO:0006508(proteolysis);GO:0007565(female pregnancy);GO:0008233(peptidase activity);GO:0008237(metallopeptidase activity);GO:0016787(hydrolase activity);GO:0032354(response to follicle-stimulating hormone);GO:0046872(metal ion binding);GO:0051384(response t…	NA	K07762	EC:3.4.24.79	pregnancy-associated plasma protein A [Source:MGI Symbol;Acc:MGI:97479]	Exon (ENSMUST00000084501/ENSMUSG00000028370, exon 2 of 22)	-1.6	0.0057544	-3.57	down	2.14979	1.10419	0.000621972	0.0143932	up	0.294669	0.391268	0.157179	0.161893
chr3	14863542	14864514	973	ENSMUSG00000027559	ENSMUST00000195575	retained_intron	30	Car3	GO:0004089(carbonate dehydratase activity);GO:0005737(cytoplasm);GO:0005829(cytosol);GO:0006979(response to oxidative stress);GO:0008270(zinc ion binding);GO:0009617(response to bacterium);GO:0016151(nickel cation binding);GO:0016311(dephosphorylation);GO:0016791(phosphatase activity);GO:0016829(lyase activity);GO:0045471(response to ethanol);GO:0046872(metal ion binding);GO:0046872(metal ion bin…	00910(Nitrogen metabolism);00910(Nitrogen metabolism)	K01672	EC:4.2.1.1	carbonic anhydrase 3 [Source:MGI Symbol;Acc:MGI:88270]	5' UTR	-1.7	0.0042658	-2.89	down	3.27388	1.711	6.80414e-06	0.000438894	up	0.644261	0.736892	0.173597	0.248272
chr4	75944507	75945017	511	ENSMUSG00000028399	ENSMUST00000107289	protein_coding	504963	Ptprd	GO:0004721(phosphoprotein phosphatase activity);GO:0004725(protein tyrosine phosphatase activity);GO:0005102(signaling receptor binding);GO:0005515(protein binding);GO:0006470(protein dephosphorylation);GO:0007157(heterophilic cell-cell adhesion via plasma membrane cell adhesion molecules);GO:0016020(membrane);GO:0016021(integral component of membrane);GO:0016311(dephosphorylation);GO:0016787(hyd…	NA	NA	NA	protein tyrosine phosphatase, receptor type, D [Source:MGI Symbol;Acc:MGI:97812]	3' UTR	-1.08	0.0275423	-2.2	down	2.19864	1.13661	0.0006383	0.0146675	up	0.137257	0.126646	0.0675693	0.0524606
chr14	60963995	60964565	571	ENSMUSG00000060548	ENSMUST00000111236	protein_coding	73385	Tnfrsf19	GO:0001942(hair follicle development);GO:0005515(protein binding);GO:0005576(extracellular region);GO:0005886(plasma membrane);GO:0016020(membrane);GO:0016021(integral component of membrane);GO:0038023(signaling receptor activity);GO:0043123(positive regulation of I-kappaB kinase/NF-kappaB signaling);GO:0046330(positive regulation of JNK cascade);GO:0046330(positive regulation of JNK cascade)	04060(Cytokine-cytokine receptor interaction);04060(Cytokine-cytokine receptor interaction)	K05155	NA	tumor necrosis factor receptor superfamily, member 19 [Source:MGI Symbol;Acc:MGI:1352474]	3' UTR	-1.41	0.01	-2.16	down	2.54515	1.34775	0.000765134	0.0169419	up	0.43136	0.286189	0.158729	0.1232
chr5	149052372	149053323	952	ENSMUSG00000066551	ENSMUST00000085546	protein_coding	0	Hmgb1	GO:0000400(four-way junction DNA binding);GO:0000401(open form four-way junction DNA binding);GO:0000402(crossed form four-way junction DNA binding);GO:0000405(bubble DNA binding);GO:0000790(nuclear chromatin);GO:0001654(eye development);GO:0001773(myeloid dendritic cell activation);GO:0001786(phosphatidylserine binding);GO:0001934(positive regulation of protein phosphorylation);GO:0001935(endoth…	03410(Base excision repair);04140(Autophagy - animal);04217(Necroptosis);04217(Necroptosis)	K10802	NA	high mobility group box 1 [Source:MGI Symbol;Acc:MGI:96113]	5' UTR	-7.16	2.13796e-09	-1.92	down	1.64614	0.719084	5.44371e-05	0.00246507	up	39.7981	43.2367	21.3272	29.115
chr11	83275917	83276365	449	ENSMUSG00000082101	ENSMUST00000163961	protein_coding	10361	Slfn14	GO:0004518(nuclease activity);GO:0004519(endonuclease activity);GO:0004521(endoribonuclease activity);GO:0005524(ATP binding);GO:0005634(nucleus);GO:0005737(cytoplasm);GO:0006402(mRNA catabolic process);GO:0016075(rRNA catabolic process);GO:0016787(hydrolase activity);GO:0036345(platelet maturation);GO:0043022(ribosome binding);GO:0071286(cellular response to magnesium ion);GO:0071287(cellular re…	NA	NA	NA	schlafen 14 [Source:MGI Symbol;Acc:MGI:2684866]	3' UTR	-2.09	0.00138038	-1.89	down	2.29591	1.19906	0.00182611	0.0316259	up	0.623422	0.664241	0.19955	0.361302
chr18	5706778	5731124	24347	ENSMUSG00000024238	ENSMUST00000177030	processed_transcript	0	Zeb1	GO:0000122(negative regulation of transcription by RNA polymerase II);GO:0001227(DNA-binding transcription repressor activity, RNA polymerase II-specific);GO:0003676(nucleic acid binding);GO:0003677(DNA binding);GO:0003682(chromatin binding);GO:0003690(double-stranded DNA binding);GO:0003700(DNA-binding transcription factor activity);GO:0005515(protein binding);GO:0005634(nucleus);GO:0005654(nucl…	05202(Transcriptional misregulation in cancer);05206(MicroRNAs in cancer);05215(Prostate cancer);05215(Prostate cancer)	K09299	NA	zinc finger E-box binding homeobox 1 [Source:MGI Symbol;Acc:MGI:1344313]	Exon (ENSMUST00000160522/ENSMUSG00000024238, exon 2 of 2)	-1.52	0.00724436	-1.64	down	1.54637	0.628887	0.00120807	0.0232586	up	4.01862	3.75403	2.7187	2.30768
chr7	12796913	12797308	396	ENSMUSG00000109724	ENSMUST00000210455	transcribed_processed_pseudogene	0	Gm18194	NA	NA	NA	NA	predicted gene, 18194 [Source:MGI Symbol;Acc:MGI:5010379]	Exon (ENSMUST00000210952/ENSMUSG00000109724, exon 1 of 1)	-1.07	0.0281838	-1.63	down	1.64843	0.721092	4.3293e-05	0.00206797	up	12.739	12.5674	7.61337	7.73846
chr5	150608097	150608336	240	ENSMUSG00000029655	ENSMUST00000164332	processed_transcript	39183	N4bp2l2	GO:0000122(negative regulation of transcription by RNA polymerase II);GO:0001701(in utero embryonic development);GO:0001824(blastocyst development);GO:0003714(transcription corepressor activity);GO:0005515(protein binding);GO:0005634(nucleus);GO:0017053(transcriptional repressor complex);GO:0019899(enzyme binding);GO:1902035(positive regulation of hematopoietic stem cell proliferation);GO:1902037…	NA	NA	NA	NEDD4 binding protein 2-like 2 [Source:MGI Symbol;Acc:MGI:2687207]	Exon (ENSMUST00000164332/ENSMUSG00000029655, exon 4 of 4)	-1.12	0.0245471	-1.37	down	1.47336	0.559105	0.000304224	0.00884055	up	6.00406	6.51143	4.14839	4.34616
chr2	75667429	75667848	420	ENSMUSG00000059005	ENSMUST00000111962	protein_coding	8162	Hnrnpa3	GO:0003676(nucleic acid binding);GO:0003723(RNA binding);GO:0003729(mRNA binding);GO:0005634(nucleus);GO:0005654(nucleoplasm);GO:0005681(spliceosomal complex);GO:0005737(cytoplasm);GO:0006397(mRNA processing);GO:0008380(RNA splicing);GO:0014069(postsynaptic density);GO:0035770(ribonucleoprotein granule);GO:0043005(neuron projection);GO:0051028(mRNA transport);GO:0051033(RNA transmembrane transpor…	03040(Spliceosome);03040(Spliceosome)	K12741	NA	heterogeneous nuclear ribonucleoprotein A3 [Source:MGI Symbol;Acc:MGI:1917171]	3' UTR	-37.9	3.98107e-41	-1.24	down	5.13606	2.36066	5.76681e-05	0.00257448	up	6.02816	38.9388	5.01765	3.73749
chr9	82896068	82896218	151	ENSMUSG00000032253	ENSMUST00000190101	retained_intron	0	Phip	GO:0005158(insulin receptor binding);GO:0005515(protein binding);GO:0007010(cytoskeleton organization);GO:0008286(insulin receptor signaling pathway);GO:0022604(regulation of cell morphogenesis);GO:0045944(positive regulation of transcription by RNA polymerase II);GO:0070577(lysine-acetylated histone binding);GO:2001237(negative regulation of extrinsic apoptotic signaling pathway);GO:2001237(nega…	NA	K11797	NA	pleckstrin homology domain interacting protein [Source:MGI Symbol;Acc:MGI:1932404]	Exon (ENSMUST00000034787/ENSMUSG00000032253, exon 24 of 40)	-7.76	4.89779e-10	-1.23	down	1.51681	0.601045	5.03088e-05	0.00232842	up	8.32565	9.21808	5.87884	5.68733
chr3	121207051	121207410	360	ENSMUSG00000028132	ENSMUST00000135818	protein_coding	75688	Tmem56	GO:0003674(molecular_function);GO:0005575(cellular_component);GO:0008150(biological_process);GO:0016020(membrane);GO:0016021(integral component of membrane);GO:0016021(integral component of membrane)	NA	NA	NA	transmembrane protein 56 [Source:MGI Symbol;Acc:MGI:1923195]	3' UTR	-2.44	0.000512861	-1.14	down	1.98891	0.991975	0.000207812	0.00671558	up	1.25201	1.41771	0.787216	0.555087
chrX	155573663	155622387	48725	ENSMUSG00000041552	ENSMUST00000038665	protein_coding	938	Ptchd1	GO:0003674(molecular_function);GO:0005886(plasma membrane);GO:0007224(smoothened signaling pathway);GO:0016020(membrane);GO:0016021(integral component of membrane);GO:0021794(thalamus development);GO:0035176(social behavior);GO:0050890(cognition);GO:0050890(cognition)	NA	NA	NA	patched domain containing 1 [Source:MGI Symbol;Acc:MGI:2685233]	3' UTR	-1.85	0.00275423	-1.11	down	3.10852	1.63623	8.31224e-05	0.00338776	up	0.342608	0.359331	0.135324	0.0904868
chr13	74364015	74364704	690	ENSMUSG00000021578	ENSMUST00000022063	protein_coding	13706	Ccdc127	GO:0003674(molecular_function);GO:0005575(cellular_component);GO:0008150(biological_process);GO:0016020(membrane);GO:0016021(integral component of membrane);GO:0016021(integral component of membrane)	NA	NA	NA	coiled-coil domain containing 127 [Source:MGI Symbol;Acc:MGI:1914683]	3' UTR	-1.41	0.01	-1.06	down	1.73246	0.792819	3.12934e-05	0.00157273	up	3.45987	3.47577	1.98269	2.02066
chr7	92668855	92669034	180	ENSMUSG00000041328	ENSMUST00000119954	protein_coding	900	Pcf11	GO:0000993(RNA polymerase II complex binding);GO:0003729(mRNA binding);GO:0005654(nucleoplasm);GO:0005737(cytoplasm);GO:0005739(mitochondrion);GO:0006369(termination of RNA polymerase II transcription);GO:0006378(mRNA polyadenylation);GO:0006378(mRNA polyadenylation)	03015(mRNA surveillance pathway);03015(mRNA surveillance pathway)	K14400	NA	PCF11 cleavage and polyadenylation factor subunit [Source:MGI Symbol;Acc:MGI:1919579]	3' UTR	-2.93	0.000128825	-0.992	down	1.38077	0.465474	0.00265487	0.0405381	up	20.6339	21.5173	15.3764	15.1509
chr13	77724096	77742840	18745	ENSMUSG00000064138	ENSMUST00000225709	processed_transcript	22063	Fam172a	GO:0000381(regulation of alternative mRNA splicing, via spliceosome);GO:0005515(protein binding);GO:0005634(nucleus);GO:0005737(cytoplasm);GO:0005783(endoplasmic reticulum);GO:0006397(mRNA processing);GO:0008380(RNA splicing);GO:0014032(neural crest cell development);GO:0031048(chromatin silencing by small RNA);GO:0035197(siRNA binding);GO:0035197(siRNA binding)	NA	NA	NA	family with sequence similarity 172, member A [Source:MGI Symbol;Acc:MGI:1915925]	5' UTR	-1.14	0.0229087	-0.974	down	1.52505	0.60886	0.00295916	0.0439954	up	5.3176	4.18318	3.10415	3.12566
chr13	76062247	76065313	3067	ENSMUSG00000021592	ENSMUST00000120573	protein_coding	33347	Arsk	GO:0003824(catalytic activity);GO:0008484(sulfuric ester hydrolase activity);GO:0008484(sulfuric ester hydrolase activity)	NA	K12376	EC:3.1.6.-	arylsulfatase K [Source:MGI Symbol;Acc:MGI:1924291]	3' UTR	-6.17	2.5704e-08	-0.974	down	1.55703	0.638796	0.00188274	0.0322444	up	3.71295	3.71239	2.45492	2.314
chr17	22777659	22778513	855	ENSMUSG00000117333	ENSMUST00000233975	processed_pseudogene	29223	AC154486	NA	NA	NA	NA	C2H2 zinc finger protein pseudogene	Exon (ENSMUST00000233975/ENSMUSG00000117333, exon 2 of 2)	-1.72	0.0040738	-0.949	down	2.31081	1.2084	0.00210533	0.0347368	up	1.04015	0.787601	0.390409	0.400544
chr8	69371000	69372198	1199	ENSMUSG00000110444	ENSMUST00000213012	processed_transcript	23324	Gm10033	NA	NA	NA	NA	predicted gene 10033 [Source:MGI Symbol;Acc:MGI:3642803]	Exon (ENSMUST00000213012/ENSMUSG00000110444, exon 5 of 5)	-2.45	0.000501187	-0.901	down	1.74691	0.804802	0.00116731	0.0226432	up	0.877906	0.925414	0.491207	0.541087
chr18	13021086	13022262	1177	ENSMUSG00000037346	ENSMUST00000041676	protein_coding	14096	Hrh4	GO:0004930(G protein-coupled receptor activity);GO:0004969(histamine receptor activity);GO:0004993(G protein-coupled serotonin receptor activity);GO:0005886(plasma membrane);GO:0005887(integral component of plasma membrane);GO:0006954(inflammatory response);GO:0007165(signal transduction);GO:0007186(G protein-coupled receptor signaling pathway);GO:0007187(G protein-coupled receptor signaling path…	04080(Neuroactive ligand-receptor interaction);04080(Neuroactive ligand-receptor interaction)	K04152	NA	histamine receptor H4 [Source:MGI Symbol;Acc:MGI:2429635]	3' UTR	-1.43	0.00933254	-0.875	down	2.89782	1.53497	0.000360947	0.00982352	up	1.72154	1.24694	0.323157	0.701224
chr17	21530343	21535878	5536	ENSMUSG00000051341	ENSMUST00000233281	protein_coding	0	Zfp52	GO:0003676(nucleic acid binding);GO:0003677(DNA binding);GO:0005622(intracellular);GO:0005634(nucleus);GO:0006355(regulation of transcription, DNA-templated);GO:0046872(metal ion binding);GO:0046872(metal ion binding)	05168(Herpes simplex virus 1 infection);05168(Herpes simplex virus 1 infection)	K09228	NA	zinc finger protein 52 [Source:MGI Symbol;Acc:MGI:99199]	5' UTR	-1.31	0.0134896	-0.839	down	1.64746	0.720242	0.000584366	0.0137958	up	6.6417	6.75248	4.38825	3.74196
chr18	90531082	90531489	408	ENSMUSG00000024614	ENSMUST00000025515	protein_coding	20928	Tmx3	GO:0003756(protein disulfide isomerase activity);GO:0005783(endoplasmic reticulum);GO:0005789(endoplasmic reticulum membrane);GO:0009986(cell surface);GO:0016020(membrane);GO:0016021(integral component of membrane);GO:0016853(isomerase activity);GO:0016972(thiol oxidase activity);GO:0018171(peptidyl-cysteine oxidation);GO:0045454(cell redox homeostasis);GO:0045454(cell redox homeostasis)	NA	K09585	EC:5.3.4.1	thioredoxin-related transmembrane protein 3 [Source:MGI Symbol;Acc:MGI:2442418]	Exon (ENSMUST00000236213/ENSMUSG00000024614, exon 11 of 11)	-2.73	0.000223872	-0.832	down	1.46418	0.550097	0.000306779	0.00889603	up	11.149	11.6444	7.84461	7.72264
chr11	29456471	29460896	4426	ENSMUSG00000032740	ENSMUST00000137227	processed_transcript	0	Ccdc88a	GO:0001932(regulation of protein phosphorylation);GO:0003779(actin binding);GO:0005515(protein binding);GO:0005737(cytoplasm);GO:0005783(endoplasmic reticulum);GO:0005794(Golgi apparatus);GO:0005813(centrosome);GO:0005814(centriole);GO:0005829(cytosol);GO:0005856(cytoskeleton);GO:0005886(plasma membrane);GO:0006260(DNA replication);GO:0006275(regulation of DNA replication);GO:0007399(nervous syst…	NA	NA	NA	coiled coil domain containing 88A [Source:MGI Symbol;Acc:MGI:1925177]	Exon (ENSMUST00000040182/ENSMUSG00000032740, exon 12 of 32)	-4.74	1e-06	-0.795	down	1.48836	0.573723	0.000109798	0.00423278	up	11.8457	12.5669	8.10941	8.29292
chrX	164249154	164258134	8981	ENSMUSG00000031377	ENSMUST00000112263	protein_coding	0	Bmx	GO:0000166(nucleotide binding);GO:0002250(adaptive immune response);GO:0004672(protein kinase activity);GO:0004713(protein tyrosine kinase activity);GO:0004715(non-membrane spanning protein tyrosine kinase activity);GO:0005524(ATP binding);GO:0005654(nucleoplasm);GO:0005737(cytoplasm);GO:0005886(plasma membrane);GO:0006468(protein phosphorylation);GO:0006915(apoptotic process);GO:0007155(cell adh…	NA	K08896	EC:2.7.10.2	BMX non-receptor tyrosine kinase [Source:MGI Symbol;Acc:MGI:1101778]	5' UTR	-1.41	0.01	-0.787	down	1.55348	0.635505	0.0024387	0.0384559	up	7.49812	7.62819	4.52703	5.21001
chr18	90531162	90531730	569	ENSMUSG00000024614	ENSMUST00000025515	protein_coding	21008	Tmx3	GO:0003756(protein disulfide isomerase activity);GO:0005783(endoplasmic reticulum);GO:0005789(endoplasmic reticulum membrane);GO:0009986(cell surface);GO:0016020(membrane);GO:0016021(integral component of membrane);GO:0016853(isomerase activity);GO:0016972(thiol oxidase activity);GO:0018171(peptidyl-cysteine oxidation);GO:0045454(cell redox homeostasis);GO:0045454(cell redox homeostasis)	NA	K09585	EC:5.3.4.1	thioredoxin-related transmembrane protein 3 [Source:MGI Symbol;Acc:MGI:2442418]	Exon (ENSMUST00000236213/ENSMUSG00000024614, exon 11 of 11)	-3.1	8.31764e-05	-0.786	down	1.46418	0.550097	0.000306779	0.00889603	up	11.149	11.6444	7.84461	7.72264
chr1	138164722	138165170	449	ENSMUSG00000026395	ENSMUST00000182283	protein_coding	10136	Ptprc	GO:0000187(activation of MAPK activity);GO:0001779(natural killer cell differentiation);GO:0001915(negative regulation of T cell mediated cytotoxicity);GO:0001916(positive regulation of T cell mediated cytotoxicity);GO:0001960(negative regulation of cytokine-mediated signaling pathway);GO:0002244(hematopoietic progenitor cell differentiation);GO:0002378(immunoglobulin biosynthetic process);GO:000…	04514(Cell adhesion molecules (CAMs));04660(T cell receptor signaling pathway);04666(Fc gamma R-mediated phagocytosis);05340(Primary immunodeficiency);05340(Primary immunodeficiency)	K06478	EC:3.1.3.48	protein tyrosine phosphatase, receptor type, C [Source:MGI Symbol;Acc:MGI:97810]	Exon (ENSMUST00000194467/ENSMUSG00000104291, exon 1 of 1)	-11.8	2.51189e-14	-0.777	down	1.51068	0.595198	3.61013e-06	0.000253855	up	47.8594	49.6484	32.4079	32.1377
chrX	85630462	85630672	211	ENSMUSG00000035476	ENSMUST00000048250	protein_coding	56440	Tab3	GO:0005515(protein binding);GO:0016301(kinase activity);GO:0016310(phosphorylation);GO:0043123(positive regulation of I-kappaB kinase/NF-kappaB signaling);GO:0046872(metal ion binding);GO:0046872(metal ion binding)	04064(NF-kappa B signaling pathway);04621(NOD-like receptor signaling pathway);04657(IL-17 signaling pathway);04668(TNF signaling pathway);04668(TNF signaling pathway)	NA	NA	TGF-beta activated kinase 1/MAP3K7 binding protein 3 [Source:MGI Symbol;Acc:MGI:1913974]	3' UTR	-1.17	0.020893	-0.776	down	1.53801	0.621066	0.00204159	0.0339968	up	3.91313	3.97864	2.63382	2.49733
chr1	10065360	10066693	1334	ENSMUSG00000056763	ENSMUST00000071087	protein_coding	27143	Cspp1	GO:0000922(spindle pole);GO:0005515(protein binding);GO:0005737(cytoplasm);GO:0005813(centrosome);GO:0005815(microtubule organizing center);GO:0005819(spindle);GO:0005856(cytoskeleton);GO:0005874(microtubule);GO:0032467(positive regulation of cytokinesis);GO:0051781(positive regulation of cell division);GO:0051781(positive regulation of cell division)	NA	K16771	NA	centrosome and spindle pole associated protein 1 [Source:MGI Symbol;Acc:MGI:2681832]	Exon (ENSMUST00000071087/ENSMUSG00000056763, exon 6 of 30)	-4.45	2.18776e-06	-0.752	down	1.46498	0.550881	0.00145189	0.0267881	up	3.95952	4.23105	2.79188	2.79903
chr9	72446288	72456842	10555	ENSMUSG00000032221	ENSMUST00000183809	protein_coding	8277	Mns1	GO:0005634(nucleus);GO:0005635(nuclear envelope);GO:0005882(intermediate filament);GO:0005930(axoneme);GO:0007283(spermatogenesis);GO:0031514(motile cilium);GO:0036126(sperm flagellum);GO:0042802(identical protein binding);GO:0044782(cilium organization);GO:0045724(positive regulation of cilium assembly);GO:0051321(meiotic cell cycle);GO:0070986(left/right axis specification);GO:0070986(left/righ…	NA	NA	NA	meiosis-specific nuclear structural protein 1 [Source:MGI Symbol;Acc:MGI:107933]	3' UTR	-13.6	3.16228e-16	-0.731	down	1.7424	0.80108	3.35623e-05	0.00166632	up	5.84934	5.88321	3.40914	3.3244
chr2	120032148	120034580	2433	ENSMUSG00000098488	ENSMUST00000134380	retained_intron	0	Pla2g4b	GO:0004620(phospholipase activity);GO:0004623(phospholipase A2 activity);GO:0005737(cytoplasm);GO:0006629(lipid metabolic process);GO:0009395(phospholipid catabolic process);GO:0016042(lipid catabolic process);GO:0016787(hydrolase activity);GO:0046872(metal ion binding);GO:0102567(phospholipase A2 activity (consuming 1,2-dipalmitoylphosphatidylcholine));GO:0102568(phospholipase A2 activity consum…	00564(Glycerophospholipid metabolism);00565(Ether lipid metabolism);00590(Arachidonic acid metabolism);00591(Linoleic acid metabolism);00592(alpha-Linolenic acid metabolism);04010(MAPK signaling pathway);04014(Ras signaling pathway);04072(Phospholipase D signaling pathway);04217(Necroptosis);04270(Vascular smooth muscle contraction);04370(VEGF signaling pathway);04611(Platelet activation);04664(F…	K16342	EC:3.1.1.4	phospholipase A2, group IVB (cytosolic) [Source:MGI Symbol;Acc:MGI:2384819]	5' UTR	-1.49	0.00794328	-0.704	down	3.14962	1.65518	4.83945e-05	0.00225896	up	0.344898	0.263327	0.119024	0.0740871
chr12	90728118	90728208	91	ENSMUSG00000007682	ENSMUST00000082432	protein_coding	10230	Dio2	GO:0004800(thyroxine 5'-deiodinase activity);GO:0006590(thyroid hormone generation);GO:0009409(response to cold);GO:0016020(membrane);GO:0016021(integral component of membrane);GO:0016491(oxidoreductase activity);GO:0031625(ubiquitin protein ligase binding);GO:0042403(thyroid hormone metabolic process);GO:0042404(thyroid hormone catabolic process);GO:0042446(hormone biosynthetic process);GO:00551…	04919(Thyroid hormone signaling pathway)	K17904	EC:1.21.99.4	deiodinase, iodothyronine, type II [Source:MGI Symbol;Acc:MGI:1338833]	3' UTR	-1.01	0.0338844	-0.691	down	1.53304	0.616396	0.000843944	0.0182176	up	6.95878	6.76164	4.5669	4.38291
chr5	76657816	76658355	540	ENSMUSG00000103529	ENSMUST00000194526	TEC	0	A730089K16Rik	NA	NA	NA	NA	RIKEN cDNA A730089K16 gene [Source:MGI Symbol;Acc:MGI:2443970]	5' UTR	-0.959	0.040738	-0.687	down	3.69204	1.88442	1.07289e-05	0.000636892	up	0.579446	0.80125	0.128213	0.245753
chrX	105851010	105851250	241	ENSMUSG00000031229	ENSMUST00000113573	protein_coding	78153	Atrx	GO:0000166(nucleotide binding);GO:0000212(meiotic spindle organization);GO:0000228(nuclear chromosome);GO:0000780(condensed nuclear chromosome, centromeric region);GO:0000781(chromosome, telomeric region);GO:0000784(nuclear chromosome, telomeric region);GO:0000792(heterochromatin);GO:0003677(DNA binding);GO:0003682(chromatin binding);GO:0004386(helicase activity);GO:0005515(protein binding);GO:00…	NA	NA	NA	ATRX, chromatin remodeler [Source:MGI Symbol;Acc:MGI:103067]	Exon (ENSMUST00000113573/ENSMUSG00000031229, exon 15 of 35)	-6.49	1.14815e-08	-0.684	down	1.52803	0.611671	2.92421e-05	0.0014879	up	12.4545	12.9635	8.02044	8.61409
chr1	160203472	160203621	150	ENSMUSG00000014226	ENSMUST00000014370	protein_coding	9254	Cacybp	GO:0005515(protein binding);GO:0005634(nucleus);GO:0005641(nuclear envelope lumen);GO:0005654(nucleoplasm);GO:0005737(cytoplasm);GO:0005829(cytosol);GO:0007507(heart development);GO:0007568(aging);GO:0015631(tubulin binding);GO:0019005(SCF ubiquitin ligase complex);GO:0019904(protein domain specific binding);GO:0030877(beta-catenin destruction complex);GO:0031625(ubiquitin protein ligase binding)…	04310(Wnt signaling pathway);04310(Wnt signaling pathway)	K04507	NA	calcyclin binding protein [Source:MGI Symbol;Acc:MGI:1270839]	3' UTR	-8	2.69153e-10	-0.672	down	1.44742	0.533486	0.00248752	0.0388518	up	28.2552	28.3849	20.553	18.5787
chr2	45113256	45113345	90	ENSMUSG00000026872	ENSMUST00000068415	protein_coding	0	Zeb2	GO:0000122(negative regulation of transcription by RNA polymerase II);GO:0000790(nuclear chromatin);GO:0001227(DNA-binding transcription repressor activity, RNA polymerase II-specific);GO:0001228(DNA-binding transcription activator activity, RNA polymerase II-specific);GO:0001755(neural crest cell migration);GO:0001756(somitogenesis);GO:0001843(neural tube closure);GO:0003676(nucleic acid binding…	05206(MicroRNAs in cancer);05206(MicroRNAs in cancer)	K09299	NA	zinc finger E-box binding homeobox 2 [Source:MGI Symbol;Acc:MGI:1344407]	5' UTR	-1.93	0.00218776	-0.663	down	1.55037	0.632612	5.35532e-07	4.74117e-05	up	34.8171	35.5973	23.0068	22.411
chr1	6260972	6262860	1889	ENSMUSG00000025907	ENSMUST00000027040	protein_coding	46327	Rb1cc1	GO:0000045(autophagosome assembly);GO:0000407(phagophore assembly site);GO:0000422(autophagy of mitochondrion);GO:0001889(liver development);GO:0001934(positive regulation of protein phosphorylation);GO:0005515(protein binding);GO:0005634(nucleus);GO:0005737(cytoplasm);GO:0005764(lysosome);GO:0005829(cytosol);GO:0006914(autophagy);GO:0007049(cell cycle);GO:0007507(heart development);GO:0019898(ex…	04140(Autophagy - animal);04211(Longevity regulating pathway);04211(Longevity regulating pathway)	K17589	NA	RB1-inducible coiled-coil 1 [Source:MGI Symbol;Acc:MGI:1341850]	Exon (ENSMUST00000027040/ENSMUSG00000025907, exon 16 of 24)	-1.73	0.00389045	-0.657	down	1.52077	0.604806	0.000189285	0.00626513	up	5.92521	5.63316	3.86919	3.73113
chr6	124328998	124329751	754	ENSMUSG00000008845	ENSMUST00000032234	protein_coding	24342	Cd163	GO:0005044(scavenger receptor activity);GO:0005576(extracellular region);GO:0005886(plasma membrane);GO:0006898(receptor-mediated endocytosis);GO:0006953(acute-phase response);GO:0006954(inflammatory response);GO:0009897(external side of plasma membrane);GO:0016020(membrane);GO:0016021(integral component of membrane);GO:0016021(integral component of membrane)	NA	K06545	NA	CD163 antigen [Source:MGI Symbol;Acc:MGI:2135946]	3' UTR	-1.84	0.00281838	-0.652	down	1.79286	0.842263	1.07582e-06	8.85169e-05	up	10.5381	11.1759	6.24699	5.86441
chrX	109005040	109008260	3221	ENSMUSG00000031245	ENSMUST00000033597	protein_coding	5144	Hmgn5	GO:0000785(chromatin);GO:0003677(DNA binding);GO:0003682(chromatin binding);GO:0005634(nucleus);GO:0005654(nucleoplasm);GO:0006325(chromatin organization);GO:0006357(regulation of transcription by RNA polymerase II);GO:0006749(glutathione metabolic process);GO:0031492(nucleosomal DNA binding)	NA	K17045	NA	high-mobility group nucleosome binding domain 5 [Source:MGI Symbol;Acc:MGI:1355295]	3' UTR	-7.09	2.5704e-09	-0.651	down	1.77383	0.826868	0.000524453	0.012711	up	6.05463	6.87936	3.80709	3.48447
chr2	45113243	45113464	222	ENSMUSG00000026872	ENSMUST00000068415	protein_coding	0	Zeb2	GO:0000122(negative regulation of transcription by RNA polymerase II);GO:0000790(nuclear chromatin);GO:0001227(DNA-binding transcription repressor activity, RNA polymerase II-specific);GO:0001228(DNA-binding transcription activator activity, RNA polymerase II-specific);GO:0001755(neural crest cell migration);GO:0001756(somitogenesis);GO:0001843(neural tube closure);GO:0003676(nucleic acid binding…	05206(MicroRNAs in cancer);05206(MicroRNAs in cancer)	K09299	NA	zinc finger E-box binding homeobox 2 [Source:MGI Symbol;Acc:MGI:1344407]	5' UTR	-1.94	0.0020893	-0.641	down	1.55037	0.632612	5.35532e-07	4.74117e-05	up	34.8171	35.5973	23.0068	22.411
chrMT	3914	4033	120	ENSMUSG00000064345	ENSMUST00000082396	protein_coding	0	mt-Nd2	GO:0005739(mitochondrion);GO:0005743(mitochondrial inner membrane);GO:0005747(mitochondrial respiratory chain complex I);GO:0006120(mitochondrial electron transport, NADH to ubiquinone);GO:0008137(NADH dehydrogenase (ubiquinone) activity);GO:0014069(postsynaptic density);GO:0016020(membrane);GO:0016021(integral component of membrane);GO:0016491(oxidoreductase activity);GO:0019901(protein kinase b…	00190(Oxidative phosphorylation);04714(Thermogenesis);04723(Retrograde endocannabinoid signaling);05012(Parkinson disease)	K03879	EC:7.1.1.2	mitochondrially encoded NADH dehydrogenase 2 [Source:MGI Symbol;Acc:MGI:102500]	Exon (ENSMUST00000082396/ENSMUSG00000064345, exon 1 of 1)	-1.27	0.0154882	-0.635	down	1.68213	0.750293	0.000375885	0.0100794	up	19.0319	22.9625	12.8227	12.1423
chr2	135386276	135399376	13101	ENSMUSG00000051177	ENSMUST00000131552	protein_coding	600209	Plcb1	GO:0000086(G2/M transition of mitotic cell cycle);GO:0000790(nuclear chromatin);GO:0001556(oocyte maturation);GO:0004435(phosphatidylinositol phospholipase C activity);GO:0005096(GTPase activator activity);GO:0005509(calcium ion binding);GO:0005515(protein binding);GO:0005516(calmodulin binding);GO:0005521(lamin binding);GO:0005546(phosphatidylinositol-4,5-bisphosphate binding);GO:0005634(nucleus…	00562(Inositol phosphate metabolism);04015(Rap1 signaling pathway);04020(Calcium signaling pathway);04022(cGMP-PKG signaling pathway);04062(Chemokine signaling pathway);04070(Phosphatidylinositol signaling system);04071(Sphingolipid signaling pathway);04072(Phospholipase D signaling pathway);04261(Adrenergic signaling in cardiomyocytes);04270(Vascular smooth muscle contraction);04310(Wnt signalin…	K05858	EC:3.1.4.11	phospholipase C, beta 1 [Source:MGI Symbol;Acc:MGI:97613]	3' UTR	-1.88	0.00251189	-0.625	down	1.61798	0.694196	5.91785e-05	0.00263473	up	5.43922	5.6437	3.51529	3.33455
chr19	53639411	53641154	1744	ENSMUSG00000024974	ENSMUST00000025930	protein_coding	39013	Smc3	GO:0000166(nucleotide binding);GO:0000775(chromosome, centromeric region);GO:0000785(chromatin);GO:0000800(lateral element);GO:0003682(chromatin binding);GO:0005515(protein binding);GO:0005524(ATP binding);GO:0005604(basement membrane);GO:0005634(nucleus);GO:0005654(nucleoplasm);GO:0005694(chromosome);GO:0006275(regulation of DNA replication);GO:0006281(DNA repair);GO:0006974(cellular response to…	04110(Cell cycle);04114(Oocyte meiosis);04114(Oocyte meiosis)	K06669	NA	structural maintenance of chromosomes 3 [Source:MGI Symbol;Acc:MGI:1339795]	Exon (ENSMUST00000025930/ENSMUSG00000024974, exon 23 of 29)	-9.2	1.58489e-11	-0.623	down	1.48068	0.566258	0.000364404	0.00985214	up	18.5685	19.6361	12.526	13.2761
chr5	104309429	104310570	1142	ENSMUSG00000029306	ENSMUST00000031246	protein_coding	10258	Ibsp	GO:0001503(ossification);GO:0005178(integrin binding);GO:0005576(extracellular region);GO:0005615(extracellular space);GO:0007155(cell adhesion);GO:0030198(extracellular matrix organization);GO:0030282(bone mineralization);GO:0031214(biomineral tissue development);GO:0031982(vesicle);GO:0045785(positive regulation of cell adhesion);GO:0071363(cellular response to growth factor stimulus)	04151(PI3K-Akt signaling pathway);04510(Focal adhesion);04512(ECM-receptor interaction);05165(Human papillomavirus infection)	K06253	NA	integrin binding sialoprotein [Source:MGI Symbol;Acc:MGI:96389]	Exon (ENSMUST00000031246/ENSMUSG00000029306, exon 6 of 7)	-2.37	0.000616595	-0.621	down	2.60543	1.38152	1.69854e-07	1.79541e-05	up	4.05318	4.18891	1.39451	1.76892
chr4	46395862	46396998	1137	ENSMUSG00000028332	ENSMUST00000107764	protein_coding	7238	Hemgn	GO:0003674(molecular_function);GO:0005634(nucleus);GO:0005654(nucleoplasm);GO:0007275(multicellular organism development);GO:0030154(cell differentiation);GO:0045667(regulation of osteoblast differentiation);GO:0045667(regulation of osteoblast differentiation)	NA	NA	NA	hemogen [Source:MGI Symbol;Acc:MGI:2136910]	Exon (ENSMUST00000107764/ENSMUSG00000028332, exon 3 of 4)	-7.78	4.7863e-10	-0.61	down	1.63816	0.712072	0.00096255	0.019837	up	6.37951	6.281	3.7355	3.99302
chr19	11616061	11616211	151	ENSMUSG00000024680	ENSMUST00000186978	protein_coding	7473	Ms4a2	GO:0005768(endosome);GO:0005887(integral component of plasma membrane);GO:0006954(inflammatory response);GO:0006955(immune response);GO:0007165(signal transduction);GO:0007166(cell surface receptor signaling pathway);GO:0007202(activation of phospholipase C activity);GO:0007205(protein kinase C-activating G protein-coupled receptor signaling pathway);GO:0009897(external side of plasma membrane);G…	04071(Sphingolipid signaling pathway);04072(Phospholipase D signaling pathway);04664(Fc epsilon RI signaling pathway);05310(Asthma);05310(Asthma)	K08090	NA	membrane-spanning 4-domains, subfamily A, member 2 [Source:MGI Symbol;Acc:MGI:95495]	3' UTR	-2.44	0.000512861	-0.608	down	3.71195	1.89218	5.13441e-08	6.62379e-06	up	15.795	6.401	2.89284	3.08679
chr12	83664032	83674358	10327	ENSMUSG00000010608	ENSMUST00000181983	protein_coding	32796	Rbm25	GO:0000381(regulation of alternative mRNA splicing, via spliceosome);GO:0003676(nucleic acid binding);GO:0003723(RNA binding);GO:0003729(mRNA binding);GO:0005634(nucleus);GO:0005737(cytoplasm);GO:0006397(mRNA processing);GO:0006915(apoptotic process);GO:0008380(RNA splicing);GO:0016607(nuclear speck);GO:0042981(regulation of apoptotic process);GO:0042981(regulation of apoptotic process)	03040(Spliceosome);03040(Spliceosome)	K12822	NA	RNA binding motif protein 25 [Source:MGI Symbol;Acc:MGI:1914289]	3' UTR	-15.6	2.51189e-18	-0.605	down	1.44852	0.534577	0.000405145	0.0106708	up	10.6283	10.5568	7.45852	7.16689
chr11	110168046	110168196	151	ENSMUSG00000041797	ENSMUST00000044850	protein_coding	0	Abca9	GO:0000166(nucleotide binding);GO:0005319(lipid transporter activity);GO:0005524(ATP binding);GO:0005739(mitochondrion);GO:0006869(lipid transport);GO:0016020(membrane);GO:0016021(integral component of membrane);GO:0016887(ATPase activity);GO:0042626(ATPase activity, coupled to transmembrane movement of substances);GO:0043231(intracellular membrane-bounded organelle);GO:0055085(transmembrane tran…	02010(ABC transporters);02010(ABC transporters)	K05651	NA	ATP-binding cassette, sub-family A (ABC1), member 9 [Source:MGI Symbol;Acc:MGI:2386796]	5' UTR	-3.88	1e-05	-0.603	down	1.60524	0.682793	1.79762e-06	0.000139584	up	22.3473	23.4	14.4022	14.0965
chr5	3803184	3803514	331	ENSMUSG00000000600	ENSMUST00000199845	retained_intron	0	Krit1	GO:0001525(angiogenesis);GO:0001937(negative regulation of endothelial cell proliferation);GO:0005515(protein binding);GO:0005546(phosphatidylinositol-4,5-bisphosphate binding);GO:0005737(cytoplasm);GO:0005856(cytoskeleton);GO:0005874(microtubule);GO:0005886(plasma membrane);GO:0005911(cell-cell junction);GO:0008017(microtubule binding);GO:0010596(negative regulation of endothelial cell migration…	04015(Rap1 signaling pathway);04015(Rap1 signaling pathway)	K17705	NA	KRIT1, ankyrin repeat containing [Source:MGI Symbol;Acc:MGI:1930618]	5' UTR	-3.49	2.75423e-05	-0.598	down	1.48492	0.570386	0.0004851	0.0120059	up	3.83416	4.3074	2.82698	2.65584
chr5	149048854	149049153	300	ENSMUSG00000066551	ENSMUST00000085546	protein_coding	3887	Hmgb1	GO:0000400(four-way junction DNA binding);GO:0000401(open form four-way junction DNA binding);GO:0000402(crossed form four-way junction DNA binding);GO:0000405(bubble DNA binding);GO:0000790(nuclear chromatin);GO:0001654(eye development);GO:0001773(myeloid dendritic cell activation);GO:0001786(phosphatidylserine binding);GO:0001934(positive regulation of protein phosphorylation);GO:0001935(endoth…	03410(Base excision repair);04140(Autophagy - animal);04217(Necroptosis);04217(Necroptosis)	K10802	NA	high mobility group box 1 [Source:MGI Symbol;Acc:MGI:96113]	Exon (ENSMUST00000085546/ENSMUSG00000066551, exon 5 of 5)	-5.53	1.31826e-07	-0.568	down	1.64614	0.719084	5.44371e-05	0.00246507	up	39.7981	43.2367	21.3272	29.115
chr1	150429404	150430552	1149	ENSMUSG00000006005	ENSMUST00000150752	retained_intron	0	Tpr	GO:0000122(negative regulation of transcription by RNA polymerase II);GO:0000775(chromosome, centromeric region);GO:0000776(kinetochore);GO:0003682(chromatin binding);GO:0003729(mRNA binding);GO:0005515(protein binding);GO:0005623(cell);GO:0005634(nucleus);GO:0005635(nuclear envelope);GO:0005643(nuclear pore);GO:0005694(chromosome);GO:0005737(cytoplasm);GO:0005819(spindle);GO:0005856(cytoskeleton…	03013(RNA transport);05200(Pathways in cancer);05216(Thyroid cancer);05216(Thyroid cancer)	K09291	NA	translocated promoter region, nuclear basket protein [Source:MGI Symbol;Acc:MGI:1922066]	Exon (ENSMUST00000124973/ENSMUSG00000006005, exon 32 of 52)	-6.82	5.12861e-09	-0.567	down	1.39901	0.484404	0.00136342	0.0255587	up	21.5629	21.8258	15.6561	15.3578
chr3	158011880	158012844	965	ENSMUSG00000055436	ENSMUST00000145267	retained_intron	0	Srsf11	GO:0003676(nucleic acid binding);GO:0003723(RNA binding);GO:0005654(nucleoplasm);GO:0008150(biological_process);GO:0008380(RNA splicing);GO:0016607(nuclear speck);GO:0016607(nuclear speck)	NA	K12899	NA	serine/arginine-rich splicing factor 11 [Source:MGI Symbol;Acc:MGI:1916457]	3' UTR	-24.1	3.98107e-27	-0.562	down	1.39008	0.475165	0.00211835	0.0348814	up	15.0395	15.6702	11.0706	11.0215
chr5	9118454	9118963	510	ENSMUSG00000042508	ENSMUST00000071921	protein_coding	42813	Dmtf1	GO:0000978(RNA polymerase II proximal promoter sequence-specific DNA binding);GO:0001228(DNA-binding transcription activator activity, RNA polymerase II-specific);GO:0003677(DNA binding);GO:0005634(nucleus);GO:0005654(nucleoplasm);GO:0005829(cytosol);GO:0007049(cell cycle);GO:0045944(positive regulation of transcription by RNA polymerase II);GO:0045944(positive regulation of transcription by RNA …	NA	K21625	NA	cyclin D binding myb-like transcription factor 1 [Source:MGI Symbol;Acc:MGI:1344415]	5' UTR	-8.42	1e-10	-0.56	down	1.47244	0.558206	0.000454812	0.011535	up	7.6395	8.07659	5.37385	5.29967
chr3	121206302	121206931	630	ENSMUSG00000028132	ENSMUST00000135818	protein_coding	76167	Tmem56	GO:0003674(molecular_function);GO:0005575(cellular_component);GO:0008150(biological_process);GO:0016020(membrane);GO:0016021(integral component of membrane);GO:0016021(integral component of membrane)	NA	NA	NA	transmembrane protein 56 [Source:MGI Symbol;Acc:MGI:1923195]	3' UTR	-1.07	0.0288403	-0.559	down	1.98891	0.991975	0.000207812	0.00671558	up	1.25201	1.41771	0.787216	0.555087
chr8	39632740	39642673	9934	ENSMUSG00000025044	ENSMUST00000026021	protein_coding	0	Msr1	GO:0001540(amyloid-beta binding);GO:0005044(scavenger receptor activity);GO:0005581(collagen trimer);GO:0005829(cytosol);GO:0005886(plasma membrane);GO:0006897(endocytosis);GO:0006898(receptor-mediated endocytosis);GO:0006911(phagocytosis, engulfment);GO:0010629(negative regulation of gene expression);GO:0010744(positive regulation of macrophage derived foam cell differentiation);GO:0010886(posit…	04145(Phagosome);04145(Phagosome)	K06558	NA	macrophage scavenger receptor 1 [Source:MGI Symbol;Acc:MGI:98257]	5' UTR	-1.18	0.0199526	-0.556	down	1.53509	0.618324	0.000255321	0.00780444	up	10.8373	11.1249	7.42053	6.88624
chr3	51416017	51416316	300	ENSMUSG00000063273	ENSMUST00000192523	processed_transcript	0	Naa15	GO:0005515(protein binding);GO:0005634(nucleus);GO:0005667(transcription factor complex);GO:0005737(cytoplasm);GO:0005829(cytosol);GO:0006474(N-terminal protein amino acid acetylation);GO:0016407(acetyltransferase activity);GO:0031415(NatA complex);GO:0043022(ribosome binding);GO:0043066(negative regulation of apoptotic process);GO:0045893(positive regulation of transcription, DNA-templated);GO:0…	NA	K20792	NA	N(alpha)-acetyltransferase 15, NatA auxiliary subunit [Source:MGI Symbol;Acc:MGI:1922088]	5' UTR	-1.61	0.00562341	-0.55	down	1.45901	0.544989	0.000382336	0.0101857	up	7.81189	8.17687	5.55373	5.4049
chr6	39147731	39149021	1291	ENSMUSG00000042599	ENSMUST00000002305	protein_coding	57768	Kdm7a	GO:0005506(iron ion binding);GO:0005634(nucleus);GO:0005654(nucleoplasm);GO:0005730(nucleolus);GO:0006325(chromatin organization);GO:0007399(nervous system development);GO:0008270(zinc ion binding);GO:0016491(oxidoreductase activity);GO:0016706(2-oxoglutarate-dependent dioxygenase activity);GO:0030901(midbrain development);GO:0032454(histone demethylase activity (H3-K9 specific));GO:0033169(histo…	NA	K11445	EC:1.14.11.-	lysine (K)-specific demethylase 7A [Source:MGI Symbol;Acc:MGI:2443388]	Exon (ENSMUST00000146981/ENSMUSG00000073144, exon 4 of 4)	-7.42	1.14815e-09	-0.548	down	1.41054	0.496248	0.000709825	0.0159969	up	34.5113	34.7279	24.3634	24.7236
chr9	82900518	82900758	241	ENSMUSG00000032253	ENSMUST00000034787	protein_coding	74758	Phip	GO:0005158(insulin receptor binding);GO:0005515(protein binding);GO:0007010(cytoskeleton organization);GO:0008286(insulin receptor signaling pathway);GO:0022604(regulation of cell morphogenesis);GO:0045944(positive regulation of transcription by RNA polymerase II);GO:0070577(lysine-acetylated histone binding);GO:2001237(negative regulation of extrinsic apoptotic signaling pathway);GO:2001237(nega…	NA	K11797	NA	pleckstrin homology domain interacting protein [Source:MGI Symbol;Acc:MGI:1932404]	3' UTR	-1.33	0.0125893	-0.539	down	1.51681	0.601045	5.03088e-05	0.00232842	up	8.32565	9.21808	5.87884	5.68733
chrX	41813388	41814595	1208	ENSMUSG00000037475	ENSMUST00000124458	protein_coding	0	Thoc2	GO:0000346(transcription export complex);GO:0000347(THO complex);GO:0000445(THO complex part of transcription export complex);GO:0000784(nuclear chromosome, telomeric region);GO:0000902(cell morphogenesis);GO:0001824(blastocyst development);GO:0003723(RNA binding);GO:0003729(mRNA binding);GO:0005515(protein binding);GO:0005634(nucleus);GO:0006397(mRNA processing);GO:0006406(mRNA export from nucle…	03013(RNA transport);03040(Spliceosome);03040(Spliceosome)	K12879	NA	THO complex 2 [Source:MGI Symbol;Acc:MGI:2442413]	3' UTR	-4.35	2.81838e-06	-0.538	down	1.54561	0.628177	1.7549e-05	0.000969338	up	11.2355	11.912	7.40908	7.56717
chr13	47105542	47106141	600	ENSMUSG00000021377	ENSMUST00000129352	protein_coding	0	Dek	GO:0003677(DNA binding);GO:0005634(nucleus);GO:0006325(chromatin organization);GO:0042393(histone binding);GO:0043292(contractile fiber);GO:2000779(regulation of double-strand break repair);GO:2001032(regulation of double-strand break repair via nonhomologous end joining);GO:2001032(regulation of double-strand break repair via nonhomologous end joining)	NA	K17046	NA	DEK oncogene (DNA binding) [Source:MGI Symbol;Acc:MGI:1926209]	5' UTR	-5.07	4.2658e-07	-0.534	down	1.54014	0.623061	1.02912e-05	0.000615368	up	63.0376	64.9653	41.1425	41.9687
chr12	16959416	16961763	2348	ENSMUSG00000020580	ENSMUST00000020904	protein_coding	64521	Rock2	GO:0000166(nucleotide binding);GO:0001934(positive regulation of protein phosphorylation);GO:0004672(protein kinase activity);GO:0004674(protein serine/threonine kinase activity);GO:0005524(ATP binding);GO:0005813(centrosome);GO:0005829(cytosol);GO:0005856(cytoskeleton);GO:0006468(protein phosphorylation);GO:0006939(smooth muscle contraction);GO:0007249(I-kappaB kinase/NF-kappaB signaling);GO:000…	04022(cGMP-PKG signaling pathway);04024(cAMP signaling pathway);04062(Chemokine signaling pathway);04071(Sphingolipid signaling pathway);04270(Vascular smooth muscle contraction);04310(Wnt signaling pathway);04360(Axon guidance);04510(Focal adhesion);04530(Tight junction);04611(Platelet activation);04670(Leukocyte transendothelial migration);04810(Regulation of actin cytoskeleton);04921(Oxytocin …	K17388	EC:2.7.11.1	Rho-associated coiled-coil containing protein kinase 2 [Source:MGI Symbol;Acc:MGI:107926]	Exon (ENSMUST00000020904/ENSMUSG00000020580, exon 17 of 33)	-3.46	3.0903e-05	-0.532	down	1.47959	0.565199	0.000176098	0.00592354	up	10.0523	10.7466	7.21457	6.84265
chr12	16957275	16958364	1090	ENSMUSG00000020580	ENSMUST00000020904	protein_coding	62380	Rock2	GO:0000166(nucleotide binding);GO:0001934(positive regulation of protein phosphorylation);GO:0004672(protein kinase activity);GO:0004674(protein serine/threonine kinase activity);GO:0005524(ATP binding);GO:0005813(centrosome);GO:0005829(cytosol);GO:0005856(cytoskeleton);GO:0006468(protein phosphorylation);GO:0006939(smooth muscle contraction);GO:0007249(I-kappaB kinase/NF-kappaB signaling);GO:000…	04022(cGMP-PKG signaling pathway);04024(cAMP signaling pathway);04062(Chemokine signaling pathway);04071(Sphingolipid signaling pathway);04270(Vascular smooth muscle contraction);04310(Wnt signaling pathway);04360(Axon guidance);04510(Focal adhesion);04530(Tight junction);04611(Platelet activation);04670(Leukocyte transendothelial migration);04810(Regulation of actin cytoskeleton);04921(Oxytocin …	K17388	EC:2.7.11.1	Rho-associated coiled-coil containing protein kinase 2 [Source:MGI Symbol;Acc:MGI:107926]	Exon (ENSMUST00000020904/ENSMUSG00000020580, exon 12 of 33)	-2.49	0.000436516	-0.529	down	1.47959	0.565199	0.000176098	0.00592354	up	10.0523	10.7466	7.21457	6.84265
chr4	112298175	112298621	447	ENSMUSG00000070868	ENSMUST00000038455	protein_coding	65930	Skint3	GO:0005102(signaling receptor binding);GO:0009897(external side of plasma membrane);GO:0016020(membrane);GO:0016021(integral component of membrane);GO:0050776(regulation of immune response);GO:0050852(T cell receptor signaling pathway)	NA	NA	NA	selection and upkeep of intraepithelial T cells 3 [Source:MGI Symbol;Acc:MGI:3045331]	3' UTR	-1.56	0.00630957	-0.529	down	2.55244	1.35188	6.01678e-09	1.09532e-06	up	2.99585	3.41785	1.19989	1.31288
chr13	100617164	100619132	1969	ENSMUSG00000021635	ENSMUST00000022136	protein_coding	31919	Rad17	GO:0000077(DNA damage checkpoint);GO:0000166(nucleotide binding);GO:0000781(chromosome, telomeric region);GO:0000790(nuclear chromatin);GO:0003682(chromatin binding);GO:0003689(DNA clamp loader activity);GO:0005524(ATP binding);GO:0005634(nucleus);GO:0005654(nucleoplasm);GO:0005730(nucleolus);GO:0006281(DNA repair);GO:0006974(cellular response to DNA damage stimulus);GO:0007049(cell cycle);GO:000…	NA	K06662	NA	RAD17 checkpoint clamp loader component [Source:MGI Symbol;Acc:MGI:1333807]	3' UTR	-8.29	1.34896e-10	-0.527	down	1.48212	0.567665	0.00229378	0.0369169	up	6.27432	6.29201	4.12478	4.35382
chr8	26067891	26070096	2206	ENSMUSG00000037234	ENSMUST00000210172	processed_transcript	0	Hook3	GO:0000242(pericentriolar material);GO:0005515(protein binding);GO:0005737(cytoplasm);GO:0005794(Golgi apparatus);GO:0005801(cis-Golgi network);GO:0005813(centrosome);GO:0005829(cytosol);GO:0005856(cytoskeleton);GO:0005874(microtubule);GO:0007032(endosome organization);GO:0007040(lysosome organization);GO:0008017(microtubule binding);GO:0008333(endosome to lysosome transport);GO:0015031(protein t…	NA	K16536	NA	hook microtubule tethering protein 3 [Source:MGI Symbol;Acc:MGI:2443554]	Exon (ENSMUST00000037182/ENSMUSG00000037234, exon 11 of 22)	-2.86	0.000158489	-0.526	down	1.49304	0.578257	7.58195e-05	0.00312903	up	8.21297	8.74368	5.7701	5.587
chr3	106732878	106733058	181	ENSMUSG00000056260	ENSMUST00000150888	retained_intron	0	Lrif1	GO:0000784(nuclear chromosome, telomeric region);GO:0001740(Barr body);GO:0005515(protein binding);GO:0005634(nucleus);GO:0005694(chromosome);GO:0005815(microtubule organizing center);GO:0006355(regulation of transcription, DNA-templated);GO:0009048(dosage compensation by inactivation of X chromosome);GO:0016363(nuclear matrix);GO:0042974(retinoic acid receptor binding);GO:0042974(retinoic acid r…	NA	K23220	NA	ligand dependent nuclear receptor interacting factor 1 [Source:MGI Symbol;Acc:MGI:2445214]	Exon (ENSMUST00000127003/ENSMUSG00000056260, exon 2 of 4)	-0.975	0.0380189	-0.508	down	1.58324	0.662882	0.0011087	0.0219198	up	2.78252	2.57493	1.73253	1.65131
chr7	92669604	92669934	331	ENSMUSG00000041328	ENSMUST00000119954	protein_coding	0	Pcf11	GO:0000993(RNA polymerase II complex binding);GO:0003729(mRNA binding);GO:0005654(nucleoplasm);GO:0005737(cytoplasm);GO:0005739(mitochondrion);GO:0006369(termination of RNA polymerase II transcription);GO:0006378(mRNA polyadenylation);GO:0006378(mRNA polyadenylation)	03015(mRNA surveillance pathway);03015(mRNA surveillance pathway)	K14400	NA	PCF11 cleavage and polyadenylation factor subunit [Source:MGI Symbol;Acc:MGI:1919579]	5' UTR	-3.58	2.18776e-05	-0.507	down	1.38077	0.465474	0.00265487	0.0405381	up	20.6339	21.5173	15.3764	15.1509
chr4	52467845	52474992	7148	ENSMUSG00000028312	ENSMUST00000102915	protein_coding	28602	Smc2	GO:0000012(single strand break repair);GO:0000166(nucleotide binding);GO:0000228(nuclear chromosome);GO:0000793(condensed chromosome);GO:0000796(condensin complex);GO:0003697(single-stranded DNA binding);GO:0005515(protein binding);GO:0005524(ATP binding);GO:0005634(nucleus);GO:0005694(chromosome);GO:0005730(nucleolus);GO:0005737(cytoplasm);GO:0007049(cell cycle);GO:0007076(mitotic chromosome con…	NA	K06674	NA	structural maintenance of chromosomes 2 [Source:MGI Symbol;Acc:MGI:106067]	Exon (ENSMUST00000102915/ENSMUSG00000028312, exon 17 of 25)	-12.7	2.51189e-15	-0.503	down	1.48256	0.568093	0.000127387	0.00469067	up	31.9347	33.386	22.2762	21.7832
chr10	108262431	108267179	4749	ENSMUSG00000019907	ENSMUST00000219653	retained_intron	0	Ppp1r12a	GO:0000278(mitotic cell cycle);GO:0000776(kinetochore);GO:0004857(enzyme inhibitor activity);GO:0005515(protein binding);GO:0005737(cytoplasm);GO:0005813(centrosome);GO:0005829(cytosol);GO:0005856(cytoskeleton);GO:0006470(protein dephosphorylation);GO:0007098(centrosome cycle);GO:0007165(signal transduction);GO:0015629(actin cytoskeleton);GO:0019208(phosphatase regulator activity);GO:0019901(prot…	04022(cGMP-PKG signaling pathway);04024(cAMP signaling pathway);04270(Vascular smooth muscle contraction);04510(Focal adhesion);04611(Platelet activation);04810(Regulation of actin cytoskeleton);04921(Oxytocin signaling pathway);05205(Proteoglycans in cancer);05205(Proteoglycans in cancer)	K06270	NA	protein phosphatase 1, regulatory subunit 12A [Source:MGI Symbol;Acc:MGI:1309528]	Exon (ENSMUST00000219263/ENSMUSG00000019907, exon 18 of 25)	-3.61	1.99526e-05	-0.497	down	1.42712	0.513103	0.000596495	0.0140215	up	31.6916	32.9468	22.6342	22.6588
chr7	116339779	116340317	539	ENSMUSG00000030660	ENSMUST00000170430	protein_coding	103132	Pik3c2a	GO:0005634(nucleus);GO:0005737(cytoplasm);GO:0005886(plasma membrane);GO:0006897(endocytosis);GO:0016301(kinase activity);GO:0016310(phosphorylation);GO:0016740(transferase activity);GO:0031982(vesicle);GO:0035004(phosphatidylinositol 3-kinase activity);GO:0035091(phosphatidylinositol binding);GO:0046854(phosphatidylinositol phosphorylation);GO:0048015(phosphatidylinositol-mediated signaling);GO:…	00562(Inositol phosphate metabolism);04070(Phosphatidylinositol signaling system);04070(Phosphatidylinositol signaling system)	K00923	EC:2.7.1.154	phosphatidylinositol-4-phosphate 3-kinase catalytic subunit type 2 alpha [Source:MGI Symbol;Acc:MGI:1203729]	3' UTR	-3.27	5.12861e-05	-0.496	down	1.44499	0.531059	0.00136648	0.025559	up	7.95609	9.05929	5.83576	5.93967
chr13	74360117	74363137	3021	ENSMUSG00000021578	ENSMUST00000022063	protein_coding	9808	Ccdc127	GO:0003674(molecular_function);GO:0005575(cellular_component);GO:0008150(biological_process);GO:0016020(membrane);GO:0016021(integral component of membrane);GO:0016021(integral component of membrane)	NA	NA	NA	coiled-coil domain containing 127 [Source:MGI Symbol;Acc:MGI:1914683]	3' UTR	-2.48	0.000457088	-0.485	down	1.73246	0.792819	3.12934e-05	0.00157273	up	3.45987	3.47577	1.98269	2.02066
chr8	107368410	107369159	750	ENSMUSG00000003847	ENSMUST00000154474	nonsense_mediated_decay	74940	Nfat5	GO:0000978(RNA polymerase II proximal promoter sequence-specific DNA binding);GO:0001228(DNA-binding transcription activator activity, RNA polymerase II-specific);GO:0001816(cytokine production);GO:0003677(DNA binding);GO:0003682(chromatin binding);GO:0003700(DNA-binding transcription factor activity);GO:0005634(nucleus);GO:0005654(nucleoplasm);GO:0005667(transcription factor complex);GO:0005737(…	NA	K17335	NA	nuclear factor of activated T cells 5 [Source:MGI Symbol;Acc:MGI:1859333]	3' UTR	-4.78	9.12011e-07	-0.48	down	1.50088	0.585807	0.000231331	0.0073452	up	4.75049	5.16376	3.37674	3.22889
chr1	150440079	150440228	150	ENSMUSG00000006005	ENSMUST00000124973	protein_coding	47241	Tpr	GO:0000122(negative regulation of transcription by RNA polymerase II);GO:0000775(chromosome, centromeric region);GO:0000776(kinetochore);GO:0003682(chromatin binding);GO:0003729(mRNA binding);GO:0005515(protein binding);GO:0005623(cell);GO:0005634(nucleus);GO:0005635(nuclear envelope);GO:0005643(nuclear pore);GO:0005694(chromosome);GO:0005737(cytoplasm);GO:0005819(spindle);GO:0005856(cytoskeleton…	03013(RNA transport);05200(Pathways in cancer);05216(Thyroid cancer);05216(Thyroid cancer)	K09291	NA	translocated promoter region, nuclear basket protein [Source:MGI Symbol;Acc:MGI:1922066]	3' UTR	-2.93	0.000128825	-0.473	down	1.39901	0.484404	0.00136342	0.0255587	up	21.5629	21.8258	15.6561	15.3578
chr2	23040002	23040241	240	ENSMUSG00000058835	ENSMUST00000126112	protein_coding	0	Abi1	GO:0001756(somitogenesis);GO:0005515(protein binding);GO:0005634(nucleus);GO:0005737(cytoplasm);GO:0005856(cytoskeleton);GO:0005886(plasma membrane);GO:0008134(transcription factor binding);GO:0008154(actin polymerization or depolymerization);GO:0014069(postsynaptic density);GO:0016020(membrane);GO:0017124(SH3 domain binding);GO:0018108(peptidyl-tyrosine phosphorylation);GO:0030027(lamellipodium)…	NA	NA	NA	abl-interactor 1 [Source:MGI Symbol;Acc:MGI:104913]	5' UTR	-4.11	5.37032e-06	-0.472	down	1.63352	0.707985	0.000191657	0.00630543	up	22.5189	30.9505	15.4564	17.2762
chr11	77686155	77687643	1489	ENSMUSG00000037857	ENSMUST00000100802	protein_coding	0	Nufip2	GO:0003723(RNA binding);GO:0005634(nucleus);GO:0005654(nucleoplasm);GO:0005737(cytoplasm);GO:0005829(cytosol);GO:0010494(cytoplasmic stress granule);GO:0016604(nuclear body);GO:0042788(polysomal ribosome);GO:0042788(polysomal ribosome)	NA	NA	NA	nuclear fragile X mental retardation protein interacting protein 2 [Source:MGI Symbol;Acc:MGI:1915814]	5' UTR	-14.2	7.94328e-17	-0.469	down	1.38512	0.470013	0.00213867	0.0350751	up	35.5552	36.49	26.9757	25.0379
chr4	103139457	103140170	714	ENSMUSG00000028522	ENSMUST00000106858	protein_coding	25062	Mier1	GO:0000122(negative regulation of transcription by RNA polymerase II);GO:0001103(RNA polymerase II repressing transcription factor binding);GO:0003677(DNA binding);GO:0003714(transcription corepressor activity);GO:0004407(histone deacetylase activity);GO:0005634(nucleus);GO:0005654(nucleoplasm);GO:0006355(regulation of transcription, DNA-templated);GO:0016575(histone deacetylation);GO:0017053(tra…	NA	NA	NA	MEIR1 treanscription regulator [Source:MGI Symbol;Acc:MGI:1918398]	Exon (ENSMUST00000106858/ENSMUSG00000028522, exon 6 of 15)	-2.86	0.000158489	-0.465	down	1.38225	0.467018	0.00303966	0.0449205	up	12.3382	12.7863	8.71583	9.46075
chr5	149050634	149050903	270	ENSMUSG00000066551	ENSMUST00000085546	protein_coding	2137	Hmgb1	GO:0000400(four-way junction DNA binding);GO:0000401(open form four-way junction DNA binding);GO:0000402(crossed form four-way junction DNA binding);GO:0000405(bubble DNA binding);GO:0000790(nuclear chromatin);GO:0001654(eye development);GO:0001773(myeloid dendritic cell activation);GO:0001786(phosphatidylserine binding);GO:0001934(positive regulation of protein phosphorylation);GO:0001935(endoth…	03410(Base excision repair);04140(Autophagy - animal);04217(Necroptosis);04217(Necroptosis)	K10802	NA	high mobility group box 1 [Source:MGI Symbol;Acc:MGI:96113]	5' UTR	-18.2	5.01187e-21	-0.463	down	1.64614	0.719084	5.44371e-05	0.00246507	up	39.7981	43.2367	21.3272	29.115
chr13	74360120	74361828	1709	ENSMUSG00000021578	ENSMUST00000022063	protein_coding	9811	Ccdc127	GO:0003674(molecular_function);GO:0005575(cellular_component);GO:0008150(biological_process);GO:0016020(membrane);GO:0016021(integral component of membrane);GO:0016021(integral component of membrane)	NA	NA	NA	coiled-coil domain containing 127 [Source:MGI Symbol;Acc:MGI:1914683]	3' UTR	-2.75	0.000213796	-0.459	down	1.73246	0.792819	3.12934e-05	0.00157273	up	3.45987	3.47577	1.98269	2.02066
chr4	135867185	135867424	240	ENSMUSG00000028676	ENSMUST00000102544	protein_coding	11438	Srsf10	GO:0000375(RNA splicing, via transesterification reactions);GO:0000381(regulation of alternative mRNA splicing, via spliceosome);GO:0000395(mRNA 5'-splice site recognition);GO:0000398(mRNA splicing, via spliceosome);GO:0003676(nucleic acid binding);GO:0003723(RNA binding);GO:0005634(nucleus);GO:0005654(nucleoplasm);GO:0005829(cytosol);GO:0006355(regulation of transcription, DNA-templated);GO:0006…	03040(Spliceosome);03040(Spliceosome)	K12900	NA	serine/arginine-rich splicing factor 10 [Source:MGI Symbol;Acc:MGI:1333805]	3' UTR	-3.44	3.16228e-05	-0.453	down	1.42566	0.511626	0.000907179	0.0191044	up	18.8954	19.9714	13.2266	14.0358
chr12	11289200	11289998	799	ENSMUSG00000020608	ENSMUST00000020931	protein_coding	23314	Smc6	GO:0000166(nucleotide binding);GO:0000722(telomere maintenance via recombination);GO:0000724(double-strand break repair via homologous recombination);GO:0000781(chromosome, telomeric region);GO:0000803(sex chromosome);GO:0005524(ATP binding);GO:0005634(nucleus);GO:0005654(nucleoplasm);GO:0005694(chromosome);GO:0006281(DNA repair);GO:0006310(DNA recombination);GO:0006974(cellular response to DNA d…	NA	K22804	NA	structural maintenance of chromosomes 6 [Source:MGI Symbol;Acc:MGI:1914491]	3' UTR	-3.26	5.24807e-05	-0.45	down	1.50866	0.593263	6.90101e-05	0.00290659	up	11.4056	12.4577	7.94513	7.87252
chr13	95632119	95637738	5620	ENSMUSG00000021676	ENSMUST00000068603	protein_coding	254184	Iqgap2	GO:0005515(protein binding);GO:0005516(calmodulin binding);GO:0005547(phosphatidylinositol-3,4,5-trisphosphate binding);GO:0005737(cytoplasm);GO:0005874(microtubule);GO:0005902(microvillus);GO:0007165(signal transduction);GO:0009986(cell surface);GO:0017048(Rho GTPase binding);GO:0030027(lamellipodium);GO:0030175(filopodium);GO:0034314(Arp2/3 complex-mediated actin nucleation);GO:0043087(regulati…	04810(Regulation of actin cytoskeleton)	K05767	NA	IQ motif containing GTPase activating protein 2 [Source:MGI Symbol;Acc:MGI:2449975]	Exon (ENSMUST00000068603/ENSMUSG00000021676, exon 31 of 36)	-5.64	1e-07	-0.449	down	1.41432	0.500107	0.000653161	0.0149252	up	53.1908	55.2742	38.4219	38.2687
chr2	43748854	43780721	31868	ENSMUSG00000049744	ENSMUST00000140528	processed_transcript	0	Arhgap15	GO:0005096(GTPase activator activity);GO:0005737(cytoplasm);GO:0007165(signal transduction);GO:0008360(regulation of cell shape);GO:0016020(membrane);GO:0043087(regulation of GTPase activity);GO:0043547(positive regulation of GTPase activity);GO:0043547(positive regulation of GTPase activity)	NA	K20637	NA	Rho GTPase activating protein 15 [Source:MGI Symbol;Acc:MGI:1923367]	5' UTR	-6.16	2.63027e-08	-0.449	down	1.4823	0.567835	8.6325e-05	0.00349222	up	22.3711	23.8806	15.5812	15.6215
chr2	158074994	158075323	330	ENSMUSG00000027651	ENSMUST00000103123	protein_coding	46497	Rprd1b	GO:0000993(RNA polymerase II complex binding);GO:0005634(nucleus);GO:0005654(nucleoplasm);GO:0005813(centrosome);GO:0005829(cytosol);GO:0008284(positive regulation of cell population proliferation);GO:0010564(regulation of cell cycle process);GO:0016591(RNA polymerase II, holoenzyme);GO:0031124(mRNA 3'-end processing);GO:0042802(identical protein binding);GO:0045944(positive regulation of transcr…	NA	K15559	NA	regulation of nuclear pre-mRNA domain containing 1B [Source:MGI Symbol;Acc:MGI:1917720]	3' UTR	-2.1	0.00134896	-0.448	down	2.89047	1.5313	5.02405e-18	2.49436e-15	up	6.51235	6.69347	2.47025	2.0985
chr3	106731800	106732698	899	ENSMUSG00000056260	ENSMUST00000098751	protein_coding	46813	Lrif1	GO:0000784(nuclear chromosome, telomeric region);GO:0001740(Barr body);GO:0005515(protein binding);GO:0005634(nucleus);GO:0005694(chromosome);GO:0005815(microtubule organizing center);GO:0006355(regulation of transcription, DNA-templated);GO:0009048(dosage compensation by inactivation of X chromosome);GO:0016363(nuclear matrix);GO:0042974(retinoic acid receptor binding);GO:0042974(retinoic acid r…	NA	K23220	NA	ligand dependent nuclear receptor interacting factor 1 [Source:MGI Symbol;Acc:MGI:2445214]	Exon (ENSMUST00000156544/ENSMUSG00000056260, exon 2 of 2)	-3.18	6.60693e-05	-0.436	down	1.58324	0.662882	0.0011087	0.0219198	up	2.78252	2.57493	1.73253	1.65131
chr3	10206063	10206242	180	ENSMUSG00000062515	ENSMUST00000029041	protein_coding	2334	Fabp4	GO:0001816(cytokine production);GO:0005324(long-chain fatty acid transporter activity);GO:0005504(fatty acid binding);GO:0005634(nucleus);GO:0005654(nucleoplasm);GO:0005737(cytoplasm);GO:0005829(cytosol);GO:0006469(negative regulation of protein kinase activity);GO:0006631(fatty acid metabolic process);GO:0008284(positive regulation of cell population proliferation);GO:0008289(lipid binding);GO:0…	03320(PPAR signaling pathway);04923(Regulation of lipolysis in adipocytes);04923(Regulation of lipolysis in adipocytes)	K08753	NA	fatty acid binding protein 4, adipocyte [Source:MGI Symbol;Acc:MGI:88038]	Exon (ENSMUST00000029041/ENSMUSG00000062515, exon 2 of 4)	-1.03	0.0323594	-0.429	down	1.88982	0.918247	0.000249493	0.00768362	up	2.42016	2.29091	1.10983	1.38304
chr7	92644562	92646448	1887	ENSMUSG00000041328	ENSMUST00000119954	protein_coding	23486	Pcf11	GO:0000993(RNA polymerase II complex binding);GO:0003729(mRNA binding);GO:0005654(nucleoplasm);GO:0005737(cytoplasm);GO:0005739(mitochondrion);GO:0006369(termination of RNA polymerase II transcription);GO:0006378(mRNA polyadenylation);GO:0006378(mRNA polyadenylation)	03015(mRNA surveillance pathway);03015(mRNA surveillance pathway)	K14400	NA	PCF11 cleavage and polyadenylation factor subunit [Source:MGI Symbol;Acc:MGI:1919579]	Exon (ENSMUST00000182265/ENSMUSG00000098066, exon 2 of 4)	-2.18	0.00104713	-0.425	down	1.38077	0.465474	0.00265487	0.0405381	up	20.6339	21.5173	15.3764	15.1509
chr17	55865337	55878900	13564	ENSMUSG00000057835	ENSMUST00000079642	protein_coding	30	Zfp119a	GO:0003676(nucleic acid binding);GO:0005622(intracellular);GO:0005634(nucleus);GO:0006355(regulation of transcription, DNA-templated);GO:0046872(metal ion binding)	05168(Herpes simplex virus 1 infection)	K09228	NA	zinc finger protein 119a [Source:MGI Symbol;Acc:MGI:1345189]	5' UTR	-3.77	1.31826e-05	-0.425	down	1.78861	0.838839	0.00057835	0.013692	up	5.53336	6.42176	3.1048	3.57922
chr10	115431903	115432323	421	ENSMUSG00000034163	ENSMUST00000036044	protein_coding	46944	Zfc3h1	GO:0000178(exosome (RNase complex));GO:0003723(RNA binding);GO:0005515(protein binding);GO:0005634(nucleus);GO:0006396(RNA processing);GO:0008150(biological_process);GO:0008150(biological_process)	NA	NA	NA	zinc finger, C3H1-type containing [Source:MGI Symbol;Acc:MGI:2446143]	3' UTR	-2.51	0.000416869	-0.417	down	1.44374	0.529809	0.000425909	0.0109929	up	18.5636	18.5437	12.9912	12.7111
chrX	85614073	85615359	1287	ENSMUSG00000035476	ENSMUST00000048250	protein_coding	40051	Tab3	GO:0005515(protein binding);GO:0016301(kinase activity);GO:0016310(phosphorylation);GO:0043123(positive regulation of I-kappaB kinase/NF-kappaB signaling);GO:0046872(metal ion binding);GO:0046872(metal ion binding)	04064(NF-kappa B signaling pathway);04621(NOD-like receptor signaling pathway);04657(IL-17 signaling pathway);04668(TNF signaling pathway);04668(TNF signaling pathway)	NA	NA	TGF-beta activated kinase 1/MAP3K7 binding protein 3 [Source:MGI Symbol;Acc:MGI:1913974]	Exon (ENSMUST00000048250/ENSMUSG00000035476, exon 4 of 9)	-3.22	5.88844e-05	-0.414	down	1.53801	0.621066	0.00204159	0.0339968	up	3.91313	3.97864	2.63382	2.49733
chr13	47088139	47093182	5044	ENSMUSG00000021377	ENSMUST00000138401	processed_transcript	5256	Dek	GO:0003677(DNA binding);GO:0005634(nucleus);GO:0006325(chromatin organization);GO:0042393(histone binding);GO:0043292(contractile fiber);GO:2000779(regulation of double-strand break repair);GO:2001032(regulation of double-strand break repair via nonhomologous end joining);GO:2001032(regulation of double-strand break repair via nonhomologous end joining)	NA	K17046	NA	DEK oncogene (DNA binding) [Source:MGI Symbol;Acc:MGI:1926209]	3' UTR	-10.6	5.01187e-13	-0.413	down	1.54014	0.623061	1.02912e-05	0.000615368	up	63.0376	64.9653	41.1425	41.9687
chr4	88413824	88419714	5891	ENSMUSG00000028497	ENSMUST00000132493	protein_coding	19201	Hacd4	GO:0005783(endoplasmic reticulum);GO:0005789(endoplasmic reticulum membrane);GO:0006629(lipid metabolic process);GO:0006631(fatty acid metabolic process);GO:0006633(fatty acid biosynthetic process);GO:0016020(membrane);GO:0016021(integral component of membrane);GO:0016829(lyase activity);GO:0018812(3-hydroxyacyl-CoA dehydratase activity);GO:0019899(enzyme binding);GO:0030148(sphingolipid biosynth…	00062(Fatty acid elongation);01040(Biosynthesis of unsaturated fatty acids);01040(Biosynthesis of unsaturated fatty acids)	K10703	EC:4.2.1.134	3-hydroxyacyl-CoA dehydratase 4 [Source:MGI Symbol;Acc:MGI:1914025]	3' UTR	-6.8	5.37032e-09	-0.406	down	1.48294	0.568464	0.000165255	0.00570008	up	19.6951	21.484	13.6898	14.0787
chr3	107103970	107105169	1200	ENSMUSG00000040724	ENSMUST00000197470	protein_coding	2824	Kcna2	GO:0005216(ion channel activity);GO:0005244(voltage-gated ion channel activity);GO:0005249(voltage-gated potassium channel activity);GO:0005251(delayed rectifier potassium channel activity);GO:0005267(potassium channel activity);GO:0005515(protein binding);GO:0005783(endoplasmic reticulum);GO:0005789(endoplasmic reticulum membrane);GO:0005886(plasma membrane);GO:0005887(integral component of plas…	NA	K04875	NA	potassium voltage-gated channel, shaker-related subfamily, member 2 [Source:MGI Symbol;Acc:MGI:96659]	5' UTR	-0.973	0.0389045	-0.403	down	1.86366	0.898138	0.000327179	0.00915518	up	0.764868	0.931746	0.444838	0.465529
chr2	13656289	13668828	12540	ENSMUSG00000003418	ENSMUST00000003509	protein_coding	125236	St8sia6	GO:0000139(Golgi membrane);GO:0001574(ganglioside biosynthetic process);GO:0001835(blastocyst hatching);GO:0005794(Golgi apparatus);GO:0006486(protein glycosylation);GO:0006493(protein O-linked glycosylation);GO:0008373(sialyltransferase activity);GO:0009100(glycoprotein metabolic process);GO:0009247(glycolipid biosynthetic process);GO:0009311(oligosaccharide metabolic process);GO:0016020(membran…	NA	K06615	EC:2.4.99.-	ST8 alpha-N-acetyl-neuraminide alpha-2,8-sialyltransferase 6 [Source:MGI Symbol;Acc:MGI:2386797]	3' UTR	-1.12	0.0239883	-0.398	down	1.79101	0.84077	0.000832717	0.017999	up	1.10884	1.21154	0.669514	0.626057
chrX	108742493	108750321	7829	ENSMUSG00000063663	ENSMUST00000150434	protein_coding	84027	Brwd3	GO:0003674(molecular_function);GO:0005515(protein binding);GO:0005634(nucleus);GO:0006357(regulation of transcription by RNA polymerase II);GO:0007010(cytoskeleton organization);GO:0008360(regulation of cell shape);GO:0008360(regulation of cell shape)	NA	K11798	NA	bromodomain and WD repeat domain containing 3 [Source:MGI Symbol;Acc:MGI:3029414]	3' UTR	-4.84	7.94328e-07	-0.397	down	1.58848	0.667649	2.12087e-05	0.00113675	up	6.68439	6.75497	4.20684	4.25366
chr12	110693833	110694337	505	ENSMUSG00000021270	ENSMUST00000134967	retained_intron	0	Hsp90aa1	GO:0000166(nucleotide binding);GO:0001764(neuron migration);GO:0001934(positive regulation of protein phosphorylation);GO:0002134(UTP binding);GO:0002135(CTP binding);GO:0003729(mRNA binding);GO:0005515(protein binding);GO:0005524(ATP binding);GO:0005525(GTP binding);GO:0005634(nucleus);GO:0005737(cytoplasm);GO:0005829(cytosol);GO:0005886(plasma membrane);GO:0006457(protein folding);GO:0006809(ni…	04141(Protein processing in endoplasmic reticulum);04151(PI3K-Akt signaling pathway);04217(Necroptosis);04612(Antigen processing and presentation);04621(NOD-like receptor signaling pathway);04657(IL-17 signaling pathway);04659(Th17 cell differentiation);04914(Progesterone-mediated oocyte maturation);04915(Estrogen signaling pathway);05200(Pathways in cancer);05215(Prostate cancer);05418(Fluid she…	K04079	NA	heat shock protein 90, alpha (cytosolic), class A member 1 [Source:MGI Symbol;Acc:MGI:96250]	Exon (ENSMUST00000094361/ENSMUSG00000021270, exon 5 of 11)	-24.7	1e-27	-0.393	down	1.69875	0.764471	4.60535e-07	4.26294e-05	up	130.869	109.36	70.5441	70.8715
chr15	63930385	63930535	151	ENSMUSG00000022378	ENSMUST00000063838	protein_coding	129913	Fam49b	GO:0001916(positive regulation of T cell mediated cytotoxicity);GO:0005515(protein binding);GO:0005929(cilium);GO:0016020(membrane);GO:0023030(MHC class Ib protein binding, via antigen binding groove);GO:0032729(positive regulation of interferon-gamma production);GO:0050870(positive regulation of T cell activation);GO:2000568(positive regulation of memory T cell activation);GO:2000568(positive re…	NA	NA	NA	family with sequence similarity 49, member B [Source:MGI Symbol;Acc:MGI:1923520]	3' UTR	-1.07	0.0288403	-0.391	down	1.6495	0.722028	1.48532e-07	1.60101e-05	up	37.9393	39.6791	23.4908	23.5649
chr1	60234835	60235430	596	ENSMUSG00000073664	ENSMUST00000160834	protein_coding	54236	Nbeal1	GO:0005515(protein binding);GO:0005515(protein binding)	NA	K23286	NA	neurobeachin like 1 [Source:MGI Symbol;Acc:MGI:2444343]	Exon (ENSMUST00000160834/ENSMUSG00000073664, exon 12 of 55)	-1.76	0.00363078	-0.386	down	1.51432	0.598671	0.00019604	0.00642385	up	2.89839	3.20769	2.03262	1.9996
chr12	101082719	101083733	1015	ENSMUSG00000041846	ENSMUST00000048305	protein_coding	0	Ppp4r3a	GO:0005515(protein binding);GO:0005634(nucleus);GO:0005654(nucleoplasm);GO:0005737(cytoplasm);GO:0005815(microtubule organizing center);GO:0005856(cytoskeleton);GO:0006470(protein dephosphorylation);GO:0030289(protein phosphatase 4 complex);GO:0045722(positive regulation of gluconeogenesis);GO:0045722(positive regulation of gluconeogenesis)	04922(Glucagon signaling pathway);04922(Glucagon signaling pathway)	K17491	NA	protein phosphatase 4 regulatory subunit 3A [Source:MGI Symbol;Acc:MGI:1915984]	5' UTR	-4.39	2.5704e-06	-0.381	down	1.41395	0.499728	0.00117816	0.0227898	up	10.698	10.2859	7.31317	7.5275
chr12	101082713	101083702	990	ENSMUSG00000041846	ENSMUST00000048305	protein_coding	0	Ppp4r3a	GO:0005515(protein binding);GO:0005634(nucleus);GO:0005654(nucleoplasm);GO:0005737(cytoplasm);GO:0005815(microtubule organizing center);GO:0005856(cytoskeleton);GO:0006470(protein dephosphorylation);GO:0030289(protein phosphatase 4 complex);GO:0045722(positive regulation of gluconeogenesis);GO:0045722(positive regulation of gluconeogenesis)	04922(Glucagon signaling pathway);04922(Glucagon signaling pathway)	K17491	NA	protein phosphatase 4 regulatory subunit 3A [Source:MGI Symbol;Acc:MGI:1915984]	5' UTR	-4.31	3.16228e-06	-0.38	down	1.41395	0.499728	0.00117816	0.0227898	up	10.698	10.2859	7.31317	7.5275
chr1	173481186	173491041	9856	ENSMUSG00000037849	ENSMUST00000160565	protein_coding	0	Ifi206	GO:0000122(negative regulation of transcription by RNA polymerase II);GO:0000978(RNA polymerase II proximal promoter sequence-specific DNA binding);GO:0001227(DNA-binding transcription repressor activity, RNA polymerase II-specific);GO:0002218(activation of innate immune response);GO:0003690(double-stranded DNA binding);GO:0005634(nucleus);GO:0005730(nucleolus);GO:0005829(cytosol);GO:0008134(tran…	NA	NA	NA	interferon activated gene 206 [Source:MGI Symbol;Acc:MGI:3646410]	5' UTR	-6.81	5.24807e-09	-0.38	down	1.49062	0.575914	0.00240512	0.0380729	up	14.3516	14.1048	9.28673	9.80356
chr2	45112765	45112854	90	ENSMUSG00000026872	ENSMUST00000176438	protein_coding	4541	Zeb2	GO:0000122(negative regulation of transcription by RNA polymerase II);GO:0000790(nuclear chromatin);GO:0001227(DNA-binding transcription repressor activity, RNA polymerase II-specific);GO:0001228(DNA-binding transcription activator activity, RNA polymerase II-specific);GO:0001755(neural crest cell migration);GO:0001756(somitogenesis);GO:0001843(neural tube closure);GO:0003676(nucleic acid binding…	05206(MicroRNAs in cancer);05206(MicroRNAs in cancer)	K09299	NA	zinc finger E-box binding homeobox 2 [Source:MGI Symbol;Acc:MGI:1344407]	5' UTR	-2.39	0.00057544	-0.376	down	1.55037	0.632612	5.35532e-07	4.74117e-05	up	34.8171	35.5973	23.0068	22.411
chr1	150430642	150432491	1850	ENSMUSG00000006005	ENSMUST00000124973	protein_coding	37804	Tpr	GO:0000122(negative regulation of transcription by RNA polymerase II);GO:0000775(chromosome, centromeric region);GO:0000776(kinetochore);GO:0003682(chromatin binding);GO:0003729(mRNA binding);GO:0005515(protein binding);GO:0005623(cell);GO:0005634(nucleus);GO:0005635(nuclear envelope);GO:0005643(nuclear pore);GO:0005694(chromosome);GO:0005737(cytoplasm);GO:0005819(spindle);GO:0005856(cytoskeleton…	03013(RNA transport);05200(Pathways in cancer);05216(Thyroid cancer);05216(Thyroid cancer)	K09291	NA	translocated promoter region, nuclear basket protein [Source:MGI Symbol;Acc:MGI:1922066]	Exon (ENSMUST00000124973/ENSMUSG00000006005, exon 33 of 52)	-3.1	8.31764e-05	-0.372	down	1.39901	0.484404	0.00136342	0.0255587	up	21.5629	21.8258	15.6561	15.3578
chr12	11298333	11304919	6587	ENSMUSG00000020608	ENSMUST00000218319	processed_transcript	0	Smc6	GO:0000166(nucleotide binding);GO:0000722(telomere maintenance via recombination);GO:0000724(double-strand break repair via homologous recombination);GO:0000781(chromosome, telomeric region);GO:0000803(sex chromosome);GO:0005524(ATP binding);GO:0005634(nucleus);GO:0005654(nucleoplasm);GO:0005694(chromosome);GO:0006281(DNA repair);GO:0006310(DNA recombination);GO:0006974(cellular response to DNA d…	NA	K22804	NA	structural maintenance of chromosomes 6 [Source:MGI Symbol;Acc:MGI:1914491]	3' UTR	-6	3.98107e-08	-0.372	down	1.50866	0.593263	6.90101e-05	0.00290659	up	11.4056	12.4577	7.94513	7.87252
chr7	105901750	105903486	1737	ENSMUSG00000078606	ENSMUST00000106766	protein_coding	50454	Gm4070	GO:0000166(nucleotide binding);GO:0003674(molecular_function);GO:0005525(GTP binding);GO:0005575(cellular_component);GO:0005634(nucleus);GO:0005737(cytoplasm);GO:0005829(cytosol);GO:0008150(biological_process);GO:0008150(biological_process)	NA	NA	NA	predicted gene 4070 [Source:MGI Symbol;Acc:MGI:3782245]	Exon (ENSMUST00000176647/ENSMUSG00000093378, exon 1 of 2)	-3.35	4.0738e-05	-0.364	down	1.69033	0.757308	2.47736e-08	3.68991e-06	up	46.4042	47.4275	27.6889	27.8219
chr10	20339843	20340093	251	ENSMUSG00000037608	ENSMUST00000092678	protein_coding	27374	Bclaf1	GO:0003677(DNA binding);GO:0005515(protein binding);GO:0005634(nucleus);GO:0005654(nucleoplasm);GO:0005737(cytoplasm);GO:0006915(apoptotic process);GO:0016607(nuclear speck);GO:0043065(positive regulation of apoptotic process);GO:0043620(regulation of DNA-templated transcription in response to stress);GO:0045892(negative regulation of transcription, DNA-templated);GO:1990830(cellular response to …	NA	K13087	NA	BCL2-associated transcription factor 1 [Source:MGI Symbol;Acc:MGI:1917580]	3' UTR	-1.98	0.00190546	-0.362	down	1.43044	0.516457	0.000539716	0.0129659	up	14.4898	15.2291	10.4829	10.2932
chr3	102996217	102996366	150	ENSMUSG00000027854	ENSMUST00000029447	protein_coding	509	Sike1	GO:0005737(cytoplasm);GO:0008150(biological_process);GO:0017048(Rho GTPase binding);GO:0019901(protein kinase binding);GO:0019901(protein kinase binding)	04622(RIG-I-like receptor signaling pathway);04622(RIG-I-like receptor signaling pathway)	K12656	NA	suppressor of IKBKE 1 [Source:MGI Symbol;Acc:MGI:1913891]	Exon (ENSMUST00000029447/ENSMUSG00000027854, exon 2 of 5)	-1.17	0.020893	-0.358	down	1.95041	0.963774	8.54191e-09	1.50485e-06	up	6.16701	6.67139	3.40319	3.17924
chr7	67228457	67235125	6669	ENSMUSG00000030557	ENSMUST00000156690	protein_coding	137733	Mef2a	GO:0000002(mitochondrial genome maintenance);GO:0000122(negative regulation of transcription by RNA polymerase II);GO:0000165(MAPK cascade);GO:0000790(nuclear chromatin);GO:0000977(RNA polymerase II regulatory region sequence-specific DNA binding);GO:0000978(RNA polymerase II proximal promoter sequence-specific DNA binding);GO:0000981(DNA-binding transcription factor activity, RNA polymerase II-s…	04022(cGMP-PKG signaling pathway);04371(Apelin signaling pathway);04928(Parathyroid hormone synthesis, secretion and action);05418(Fluid shear stress and atherosclerosis);05418(Fluid shear stress and atherosclerosis)	K09260	NA	myocyte enhancer factor 2A [Source:MGI Symbol;Acc:MGI:99532]	3' UTR	-1.27	0.0154882	-0.356	down	1.54588	0.62843	1.37474e-05	0.000795893	up	12.2112	12.1804	7.82897	7.94942
chr16	27435626	27438489	2864	ENSMUSG00000038127	ENSMUST00000100026	protein_coding	46757	Ccdc50	GO:0005737(cytoplasm);GO:0005829(cytosol);GO:0005874(microtubule);GO:0007605(sensory perception of sound);GO:0031625(ubiquitin protein ligase binding);GO:0031625(ubiquitin protein ligase binding)	NA	NA	NA	coiled-coil domain containing 50 [Source:MGI Symbol;Acc:MGI:1914751]	3' UTR	-5.61	1.09648e-07	-0.353	down	1.41457	0.50036	0.000895329	0.0190014	up	23.6087	25.545	17.2134	17.5348
chr8	66474137	66475934	1798	ENSMUSG00000025591	ENSMUST00000026681	protein_coding	10585	Tma16	GO:0003674(molecular_function);GO:0005634(nucleus);GO:0005730(nucleolus);GO:0008150(biological_process);GO:0008150(biological_process)	NA	K14860	NA	translation machinery associated 16 [Source:MGI Symbol;Acc:MGI:1913532]	3' UTR	-2.45	0.000489779	-0.353	down	1.55455	0.636493	0.00124519	0.0238331	up	4.03726	4.43731	2.77036	2.68112
chr9	20433560	20434064	505	ENSMUSG00000063108	ENSMUST00000159569	protein_coding	26096	Zfp26	GO:0003676(nucleic acid binding);GO:0005622(intracellular);GO:0006355(regulation of transcription, DNA-templated);GO:0046872(metal ion binding);GO:0046872(metal ion binding)	05168(Herpes simplex virus 1 infection);05168(Herpes simplex virus 1 infection)	K09228	NA	zinc finger protein 26 [Source:MGI Symbol;Acc:MGI:99173]	3' UTR	-1.51	0.0074131	-0.348	down	1.47727	0.562935	0.00137614	0.0256795	up	7.18373	5.94493	4.57027	4.31683
chr2	53139258	53140538	1281	ENSMUSG00000061136	ENSMUST00000076313	protein_coding	50687	Prpf40a	GO:0000398(mRNA splicing, via spliceosome);GO:0003723(RNA binding);GO:0005515(protein binding);GO:0005634(nucleus);GO:0005685(U1 snRNP);GO:0005829(cytosol);GO:0006397(mRNA processing);GO:0007010(cytoskeleton organization);GO:0008360(regulation of cell shape);GO:0008380(RNA splicing);GO:0016363(nuclear matrix);GO:0016477(cell migration);GO:0016607(nuclear speck);GO:0032465(regulation of cytokinesi…	03040(Spliceosome);03040(Spliceosome)	K12821	NA	pre-mRNA processing factor 40A [Source:MGI Symbol;Acc:MGI:1860512]	Exon (ENSMUST00000076313/ENSMUSG00000061136, exon 25 of 26)	-1.25	0.0162181	-0.338	down	1.3838	0.46864	0.00246788	0.0387296	up	15.2606	15.7515	11.4769	10.9339
chr11	83588360	83588869	510	ENSMUSG00000018927	ENSMUST00000019071	protein_coding	4218	Ccl6	GO:0002548(monocyte chemotaxis);GO:0005125(cytokine activity);GO:0005576(extracellular region);GO:0005615(extracellular space);GO:0006935(chemotaxis);GO:0006954(inflammatory response);GO:0006955(immune response);GO:0007186(G protein-coupled receptor signaling pathway);GO:0008009(chemokine activity);GO:0010469(regulation of signaling receptor activity);GO:0030593(neutrophil chemotaxis);GO:0043547(…	04060(Cytokine-cytokine receptor interaction);04062(Chemokine signaling pathway);04062(Chemokine signaling pathway)	K05510	NA	chemokine (C-C motif) ligand 6 [Source:MGI Symbol;Acc:MGI:98263]	3' UTR	-39	2.51189e-42	-0.336	down	1.5446	0.627235	6.60876e-06	0.000431386	up	170.88	176.122	112.03	112.624
chrMT	11394	11544	151	ENSMUSG00000064363	ENSMUST00000082414	protein_coding	1227	mt-Nd4	GO:0001666(response to hypoxia);GO:0001701(in utero embryonic development);GO:0003954(NADH dehydrogenase activity);GO:0005739(mitochondrion);GO:0005747(mitochondrial respiratory chain complex I);GO:0006120(mitochondrial electron transport, NADH to ubiquinone);GO:0007568(aging);GO:0008137(NADH dehydrogenase (ubiquinone) activity);GO:0009060(aerobic respiration);GO:0015990(electron transport couple…	00190(Oxidative phosphorylation);04714(Thermogenesis);04723(Retrograde endocannabinoid signaling);05012(Parkinson disease)	K03881	EC:7.1.1.2	mitochondrially encoded NADH dehydrogenase 4 [Source:MGI Symbol;Acc:MGI:102498]	Exon (ENSMUST00000082414/ENSMUSG00000064363, exon 1 of 1)	-2.17	0.00112202	-0.334	down	1.83776	0.877949	7.18113e-10	1.68079e-07	up	97.0535	103.066	55.6876	53.2056
chr1	173480827	173481006	180	ENSMUSG00000037849	ENSMUST00000160565	protein_coding	10035	Ifi206	GO:0000122(negative regulation of transcription by RNA polymerase II);GO:0000978(RNA polymerase II proximal promoter sequence-specific DNA binding);GO:0001227(DNA-binding transcription repressor activity, RNA polymerase II-specific);GO:0002218(activation of innate immune response);GO:0003690(double-stranded DNA binding);GO:0005634(nucleus);GO:0005730(nucleolus);GO:0005829(cytosol);GO:0008134(tran…	NA	NA	NA	interferon activated gene 206 [Source:MGI Symbol;Acc:MGI:3646410]	Exon (ENSMUST00000160565/ENSMUSG00000037849, exon 4 of 7)	-1.04	0.0316228	-0.332	down	1.49062	0.575914	0.00240512	0.0380729	up	14.3516	14.1048	9.28673	9.80356
chr10	22262742	22263367	626	ENSMUSG00000097295	ENSMUST00000181542	processed_pseudogene	0	Hmgb1-ps8	NA	NA	NA	NA	high mobility group box 1, pseudogene 8 [Source:MGI Symbol;Acc:MGI:96114]	Exon (ENSMUST00000181542/ENSMUSG00000097295, exon 1 of 1)	-4.32	3.0903e-06	-0.33	down	1.69758	0.76348	0.000204398	0.00663141	up	32.1152	28.4901	17.8029	17.8981
chr9	20433546	20434086	541	ENSMUSG00000063108	ENSMUST00000159569	protein_coding	26074	Zfp26	GO:0003676(nucleic acid binding);GO:0005622(intracellular);GO:0006355(regulation of transcription, DNA-templated);GO:0046872(metal ion binding);GO:0046872(metal ion binding)	05168(Herpes simplex virus 1 infection);05168(Herpes simplex virus 1 infection)	K09228	NA	zinc finger protein 26 [Source:MGI Symbol;Acc:MGI:99173]	3' UTR	-1.43	0.00954993	-0.329	down	1.47727	0.562935	0.00137614	0.0256795	up	7.18373	5.94493	4.57027	4.31683
chr13	74639838	74646520	6683	ENSMUSG00000021583	ENSMUST00000220594	retained_intron	0	Erap1	GO:0002250(adaptive immune response);GO:0002376(immune system process);GO:0004177(aminopeptidase activity);GO:0005138(interleukin-6 receptor binding);GO:0005164(tumor necrosis factor receptor binding);GO:0005576(extracellular region);GO:0005737(cytoplasm);GO:0005783(endoplasmic reticulum);GO:0005788(endoplasmic reticulum lumen);GO:0005789(endoplasmic reticulum membrane);GO:0006508(proteolysis);GO…	NA	K09604	EC:3.4.11.-	endoplasmic reticulum aminopeptidase 1 [Source:MGI Symbol;Acc:MGI:1933403]	5' UTR	-5.73	7.94328e-08	-0.328	down	1.48395	0.569442	0.000270712	0.00815321	up	18.4502	19.7343	12.0771	13.6545
chr6	16844210	16845472	1263	ENSMUSG00000029553	ENSMUST00000031533	protein_coding	52969	Tfec	GO:0000978(RNA polymerase II proximal promoter sequence-specific DNA binding);GO:0001228(DNA-binding transcription activator activity, RNA polymerase II-specific);GO:0003677(DNA binding);GO:0005634(nucleus);GO:0005654(nucleoplasm);GO:0006355(regulation of transcription, DNA-templated);GO:0034605(cellular response to heat);GO:0045944(positive regulation of transcription by RNA polymerase II);GO:00…	NA	K15591	NA	transcription factor EC [Source:MGI Symbol;Acc:MGI:1333760]	Exon (ENSMUST00000031533/ENSMUSG00000029553, exon 3 of 7)	-1.45	0.00870964	-0.326	down	1.64671	0.71959	1.22069e-05	0.00071684	up	13.3433	14.1775	8.43146	8.28106
chr12	11317836	11318166	331	ENSMUSG00000020608	ENSMUST00000020931	protein_coding	51950	Smc6	GO:0000166(nucleotide binding);GO:0000722(telomere maintenance via recombination);GO:0000724(double-strand break repair via homologous recombination);GO:0000781(chromosome, telomeric region);GO:0000803(sex chromosome);GO:0005524(ATP binding);GO:0005634(nucleus);GO:0005654(nucleoplasm);GO:0005694(chromosome);GO:0006281(DNA repair);GO:0006310(DNA recombination);GO:0006974(cellular response to DNA d…	NA	K22804	NA	structural maintenance of chromosomes 6 [Source:MGI Symbol;Acc:MGI:1914491]	3' UTR	-1.76	0.00363078	-0.322	down	1.50866	0.593263	6.90101e-05	0.00290659	up	11.4056	12.4577	7.94513	7.87252
chr4	145617172	145622709	5538	ENSMUSG00000078502	ENSMUST00000105739	protein_coding	32006	Gm13212	GO:0003676(nucleic acid binding);GO:0003677(DNA binding);GO:0005622(intracellular);GO:0005634(nucleus);GO:0006355(regulation of transcription, DNA-templated);GO:0046872(metal ion binding);GO:0046872(metal ion binding)	05168(Herpes simplex virus 1 infection);05168(Herpes simplex virus 1 infection)	K09228	NA	predicted gene 13212 [Source:MGI Symbol;Acc:MGI:3651014]	Exon (ENSMUST00000105739/ENSMUSG00000078502, exon 2 of 4)	-1.56	0.00645654	-0.315	down	1.58825	0.667435	0.00151771	0.0275985	up	5.85566	5.49248	3.42425	3.72083
chr1	160226482	160238624	12143	ENSMUSG00000026721	ENSMUST00000192019	retained_intron	0	Rabgap1l	GO:0005096(GTPase activator activity);GO:0005515(protein binding);GO:0005634(nucleus);GO:0005768(endosome);GO:0005769(early endosome);GO:0005794(Golgi apparatus);GO:0005929(cilium);GO:0006886(intracellular protein transport);GO:0006897(endocytosis);GO:0015031(protein transport);GO:0017137(Rab GTPase binding);GO:0032880(regulation of protein localization);GO:0035855(megakaryocyte development);GO:0…	NA	K20284	NA	RAB GTPase activating protein 1-like [Source:MGI Symbol;Acc:MGI:1352507]	Exon (ENSMUST00000028052/ENSMUSG00000026721, exon 5 of 9)	-1.25	0.0158489	-0.312	down	1.4554	0.541415	0.00047894	0.0119255	up	4.72745	4.98131	3.24151	3.42936
chr19	53623094	53627931	4838	ENSMUSG00000024974	ENSMUST00000025930	protein_coding	22696	Smc3	GO:0000166(nucleotide binding);GO:0000775(chromosome, centromeric region);GO:0000785(chromatin);GO:0000800(lateral element);GO:0003682(chromatin binding);GO:0005515(protein binding);GO:0005524(ATP binding);GO:0005604(basement membrane);GO:0005634(nucleus);GO:0005654(nucleoplasm);GO:0005694(chromosome);GO:0006275(regulation of DNA replication);GO:0006281(DNA repair);GO:0006974(cellular response to…	04110(Cell cycle);04114(Oocyte meiosis);04114(Oocyte meiosis)	K06669	NA	structural maintenance of chromosomes 3 [Source:MGI Symbol;Acc:MGI:1339795]	Exon (ENSMUST00000025930/ENSMUSG00000024974, exon 11 of 29)	-1.81	0.0030903	-0.308	down	1.48068	0.566258	0.000364404	0.00985214	up	18.5685	19.6361	12.526	13.2761
chr10	20323848	20325688	1841	ENSMUSG00000037608	ENSMUST00000092678	protein_coding	11379	Bclaf1	GO:0003677(DNA binding);GO:0005515(protein binding);GO:0005634(nucleus);GO:0005654(nucleoplasm);GO:0005737(cytoplasm);GO:0006915(apoptotic process);GO:0016607(nuclear speck);GO:0043065(positive regulation of apoptotic process);GO:0043620(regulation of DNA-templated transcription in response to stress);GO:0045892(negative regulation of transcription, DNA-templated);GO:1990830(cellular response to …	NA	K13087	NA	BCL2-associated transcription factor 1 [Source:MGI Symbol;Acc:MGI:1917580]	Exon (ENSMUST00000092678/ENSMUSG00000037608, exon 4 of 12)	-12	1.58489e-14	-0.307	down	1.43044	0.516457	0.000539716	0.0129659	up	14.4898	15.2291	10.4829	10.2932
chr1	80502393	80503263	871	ENSMUSG00000038608	ENSMUST00000077946	protein_coding	255185	Dock10	GO:0005085(guanyl-nucleotide exchange factor activity);GO:0007264(small GTPase mediated signal transduction);GO:0007264(small GTPase mediated signal transduction)	NA	K21853	NA	dedicator of cytokinesis 10 [Source:MGI Symbol;Acc:MGI:2146320]	3' UTR	-2.45	0.000489779	-0.305	down	1.39467	0.479927	0.000391686	0.0104009	up	34.6936	35.9818	25.4987	25.1765
chr3	142853404	142853704	301	ENSMUSG00000004591	ENSMUST00000043812	protein_coding	28300	Pkn2	GO:0000166(nucleotide binding);GO:0004672(protein kinase activity);GO:0004674(protein serine/threonine kinase activity);GO:0004697(protein kinase C activity);GO:0005515(protein binding);GO:0005524(ATP binding);GO:0005634(nucleus);GO:0005654(nucleoplasm);GO:0005737(cytoplasm);GO:0005813(centrosome);GO:0005829(cytosol);GO:0005856(cytoskeleton);GO:0005886(plasma membrane);GO:0006468(protein phosphor…	04151(PI3K-Akt signaling pathway);05132(Salmonella infection);05132(Salmonella infection)	K06071	EC:2.7.11.13	protein kinase N2 [Source:MGI Symbol;Acc:MGI:109211]	Exon (ENSMUST00000043812/ENSMUSG00000004591, exon 2 of 22)	-1.11	0.0251189	-0.303	down	1.4257	0.511667	0.00230989	0.0370306	up	6.02439	6.41228	4.32446	4.39876
chr11	23256041	23256490	450	ENSMUSG00000020290	ENSMUST00000020538	protein_coding	0	Xpo1	GO:0000054(ribosomal subunit export from nucleus);GO:0000055(ribosomal large subunit export from nucleus);GO:0000056(ribosomal small subunit export from nucleus);GO:0000122(negative regulation of transcription by RNA polymerase II);GO:0000776(kinetochore);GO:0003723(RNA binding);GO:0005049(nuclear export signal receptor activity);GO:0005515(protein binding);GO:0005623(cell);GO:0005634(nucleus);GO…	03008(Ribosome biogenesis in eukaryotes);03013(RNA transport);05164(Influenza A);05166(Human T-cell leukemia virus 1 infection);05166(Human T-cell leukemia virus 1 infection)	K14290	NA	exportin 1 [Source:MGI Symbol;Acc:MGI:2144013]	5' UTR	-1.52	0.00724436	-0.294	down	1.41698	0.502817	0.000731191	0.0163883	up	39.3931	39.7728	28.1292	27.7404
chr3	116129358	116129688	331	ENSMUSG00000027962	ENSMUST00000029574	protein_coding	0	Vcam1	GO:0001666(response to hypoxia);GO:0002102(podosome);GO:0002526(acute inflammatory response);GO:0002544(chronic inflammatory response);GO:0005178(integrin binding);GO:0005615(extracellular space);GO:0005769(early endosome);GO:0005783(endoplasmic reticulum);GO:0005794(Golgi apparatus);GO:0005886(plasma membrane);GO:0005887(integral component of plasma membrane);GO:0005902(microvillus);GO:0007155(c…	04064(NF-kappa B signaling pathway);04514(Cell adhesion molecules (CAMs));04668(TNF signaling pathway);04670(Leukocyte transendothelial migration);04933(AGE-RAGE signaling pathway in diabetic complications);05143(African trypanosomiasis);05144(Malaria);05418(Fluid shear stress and atherosclerosis);05418(Fluid shear stress and atherosclerosis)	K06527	NA	vascular cell adhesion molecule 1 [Source:MGI Symbol;Acc:MGI:98926]	5' UTR	-1.36	0.0114815	-0.289	down	1.47195	0.557727	0.000167574	0.00575582	up	28.364	30.4185	19.8846	20.0506
chr1	176755185	176756834	1650	ENSMUSG00000057335	ENSMUST00000192664	protein_coding	0	Cep170	GO:0005515(protein binding);GO:0005737(cytoplasm);GO:0005813(centrosome);GO:0005814(centriole);GO:0005819(spindle);GO:0005829(cytosol);GO:0005856(cytoskeleton);GO:0005874(microtubule);GO:0005886(plasma membrane);GO:0008150(biological_process);GO:0120103(centriolar subdistal appendage);GO:0120103(centriolar subdistal appendage)	NA	K16463	NA	centrosomal protein 170 [Source:MGI Symbol;Acc:MGI:1918348]	3' UTR	-9.67	5.01187e-12	-0.289	down	1.47982	0.565424	0.000244607	0.00760463	up	6.17899	6.55895	4.17776	4.42999
chr10	20333573	20333633	61	ENSMUSG00000037608	ENSMUST00000092678	protein_coding	21104	Bclaf1	GO:0003677(DNA binding);GO:0005515(protein binding);GO:0005634(nucleus);GO:0005654(nucleoplasm);GO:0005737(cytoplasm);GO:0006915(apoptotic process);GO:0016607(nuclear speck);GO:0043065(positive regulation of apoptotic process);GO:0043620(regulation of DNA-templated transcription in response to stress);GO:0045892(negative regulation of transcription, DNA-templated);GO:1990830(cellular response to …	NA	K13087	NA	BCL2-associated transcription factor 1 [Source:MGI Symbol;Acc:MGI:1917580]	Exon (ENSMUST00000191143/ENSMUSG00000037608, exon 2 of 2)	-1.03	0.0316228	-0.285	down	1.43044	0.516457	0.000539716	0.0129659	up	14.4898	15.2291	10.4829	10.2932
chr17	42795950	42798744	2795	ENSMUSG00000061665	ENSMUST00000024709	protein_coding	77645	Cd2ap	GO:0001726(ruffle);GO:0005172(vascular endothelial growth factor receptor binding);GO:0005515(protein binding);GO:0005737(cytoplasm);GO:0005829(cytosol);GO:0005856(cytoskeleton);GO:0005886(plasma membrane);GO:0005911(cell-cell junction);GO:0005938(cell cortex);GO:0007015(actin filament organization);GO:0007049(cell cycle);GO:0008013(beta-catenin binding);GO:0008022(protein C-terminus binding);GO:…	05100(Bacterial invasion of epithelial cells);05100(Bacterial invasion of epithelial cells)	K13738	NA	CD2-associated protein [Source:MGI Symbol;Acc:MGI:1330281]	3' UTR	-1.34	0.0123027	-0.285	down	1.89098	0.919133	3.03257e-10	7.8866e-08	up	6.25374	6.51934	3.34601	3.40874
chr6	71543916	71544354	439	ENSMUSG00000053119	ENSMUST00000065364	protein_coding	0	Chmp3	GO:0000815(ESCRT III complex);GO:0005546(phosphatidylinositol-4,5-bisphosphate binding);GO:0005737(cytoplasm);GO:0005768(endosome);GO:0005769(early endosome);GO:0005770(late endosome);GO:0005771(multivesicular body);GO:0005829(cytosol);GO:0005886(plasma membrane);GO:0007034(vacuolar transport);GO:0007049(cell cycle);GO:0008333(endosome to lysosome transport);GO:0010824(regulation of centrosome du…	04144(Endocytosis);04217(Necroptosis);04217(Necroptosis)	K12193	NA	charged multivesicular body protein 3 [Source:MGI Symbol;Acc:MGI:1913950]	5' UTR	-1.12	0.0239883	-0.285	down	3.1188	1.64099	2.23796e-13	9.1667e-11	up	20.5725	18.3763	7.63937	4.84899
chr1	60487626	60489784	2159	ENSMUSG00000026014	ENSMUST00000140485	protein_coding	76995	Raph1	GO:0005515(protein binding);GO:0005829(cytosol);GO:0005886(plasma membrane);GO:0007165(signal transduction);GO:0016604(nuclear body);GO:0031252(cell leading edge);GO:0048675(axon extension);GO:0048675(axon extension)	NA	NA	NA	Ras association (RalGDS/AF-6) and pleckstrin homology domains 1 [Source:MGI Symbol;Acc:MGI:1924550]	3' UTR	-2.32	0.000707946	-0.283	down	1.43525	0.521301	0.00278043	0.0419857	up	3.32516	3.26984	2.26143	2.33359
chr6	71543533	71544114	582	ENSMUSG00000053119	ENSMUST00000059462	protein_coding	0	Chmp3	GO:0000815(ESCRT III complex);GO:0005546(phosphatidylinositol-4,5-bisphosphate binding);GO:0005737(cytoplasm);GO:0005768(endosome);GO:0005769(early endosome);GO:0005770(late endosome);GO:0005771(multivesicular body);GO:0005829(cytosol);GO:0005886(plasma membrane);GO:0007034(vacuolar transport);GO:0007049(cell cycle);GO:0008333(endosome to lysosome transport);GO:0010824(regulation of centrosome du…	04144(Endocytosis);04217(Necroptosis);04217(Necroptosis)	K12193	NA	charged multivesicular body protein 3 [Source:MGI Symbol;Acc:MGI:1913950]	5' UTR	-1.11	0.0245471	-0.277	down	3.1188	1.64099	2.23796e-13	9.1667e-11	up	20.5725	18.3763	7.63937	4.84899
chr16	44953611	44958058	4448	ENSMUSG00000036172	ENSMUST00000114612	protein_coding	9933	Cd200r3	GO:0005515(protein binding);GO:0009897(external side of plasma membrane);GO:0016020(membrane);GO:0016021(integral component of membrane);GO:0038023(signaling receptor activity);GO:0150077(regulation of neuroinflammatory response);GO:0150077(regulation of neuroinflammatory response)	NA	NA	NA	CD200 receptor 3 [Source:MGI Symbol;Acc:MGI:1921853]	3' UTR	-1.52	0.00724436	-0.27	down	1.78717	0.837681	4.0871e-06	0.000281357	up	5.92306	6.00329	3.50174	3.17155
chr1	176749942	176750182	241	ENSMUSG00000057335	ENSMUST00000192991	protein_coding	0	Cep170	GO:0005515(protein binding);GO:0005737(cytoplasm);GO:0005813(centrosome);GO:0005814(centriole);GO:0005819(spindle);GO:0005829(cytosol);GO:0005856(cytoskeleton);GO:0005874(microtubule);GO:0005886(plasma membrane);GO:0008150(biological_process);GO:0120103(centriolar subdistal appendage);GO:0120103(centriolar subdistal appendage)	NA	K16463	NA	centrosomal protein 170 [Source:MGI Symbol;Acc:MGI:1918348]	3' UTR	-0.991	0.0363078	-0.269	down	1.47982	0.565424	0.000244607	0.00760463	up	6.17899	6.55895	4.17776	4.42999
chr14	26923182	26925506	2325	ENSMUSG00000040760	ENSMUST00000036570	protein_coding	45726	Appl1	GO:0001726(ruffle);GO:0001786(phosphatidylserine binding);GO:0005515(protein binding);GO:0005634(nucleus);GO:0005737(cytoplasm);GO:0005768(endosome);GO:0005769(early endosome);GO:0005829(cytosol);GO:0005886(plasma membrane);GO:0006606(protein import into nucleus);GO:0007049(cell cycle);GO:0007179(transforming growth factor beta receptor signaling pathway);GO:0008283(cell population proliferation)…	04211(Longevity regulating pathway);05200(Pathways in cancer);05210(Colorectal cancer);05210(Colorectal cancer)	K08733	NA	adaptor protein, phosphotyrosine interaction, PH domain and leucine zipper containing 1 [Source:MGI Symbol;Acc:MGI:1920243]	3' UTR	-2.45	0.000501187	-0.265	down	1.44101	0.527077	0.00150836	0.0274895	up	9.11539	9.10597	6.38518	6.25971
chr13	34895378	34901775	6398	ENSMUSG00000021413	ENSMUST00000223228	processed_transcript	0	Prpf4b	GO:0000166(nucleotide binding);GO:0004672(protein kinase activity);GO:0004674(protein serine/threonine kinase activity);GO:0005524(ATP binding);GO:0005634(nucleus);GO:0005681(spliceosomal complex);GO:0005694(chromosome);GO:0006397(mRNA processing);GO:0006468(protein phosphorylation);GO:0008380(RNA splicing);GO:0016301(kinase activity);GO:0016310(phosphorylation);GO:0016607(nuclear speck);GO:00167…	NA	K08827	EC:2.7.11.1	pre-mRNA processing factor 4B [Source:MGI Symbol;Acc:MGI:109584]	3' UTR	-5.8	6.60693e-08	0.255	up	1.45527	0.54129	0.000405758	0.0106708	up	19.1501	19.5343	13.9972	12.5851
chr12	52503972	52542583	38612	ENSMUSG00000035133	ENSMUST00000218755	processed_transcript	0	Arhgap5	GO:0003924(GTPase activity);GO:0005525(GTP binding);GO:0005783(endoplasmic reticulum);GO:0005829(cytosol);GO:0007165(signal transduction);GO:0030879(mammary gland development);GO:0042169(SH2 domain binding);GO:0042169(SH2 domain binding)	04510(Focal adhesion);04670(Leukocyte transendothelial migration);04670(Leukocyte transendothelial migration)	K13709	NA	Rho GTPase activating protein 5 [Source:MGI Symbol;Acc:MGI:1332637]	5' UTR	-3.15	7.24436e-05	0.262	up	1.71617	0.779196	0.000148471	0.00526524	up	1.9927	2.33402	1.299	1.22214
chr5	88756225	88756824	600	ENSMUSG00000006262	ENSMUST00000113229	protein_coding	35370	Mob1b	GO:0005634(nucleus);GO:0005730(nucleolus);GO:0005737(cytoplasm);GO:0005829(cytosol);GO:0016301(kinase activity);GO:0016310(phosphorylation);GO:0019209(kinase activator activity);GO:0019900(kinase binding);GO:0031952(regulation of protein autophosphorylation);GO:0033674(positive regulation of kinase activity);GO:0035329(hippo signaling);GO:0046872(metal ion binding);GO:0046872(metal ion binding)	04390(Hippo signaling pathway);04392(Hippo signaling pathway - multiple species);04392(Hippo signaling pathway - multiple species)	K06685	NA	MOB kinase activator 1B [Source:MGI Symbol;Acc:MGI:1915723]	3' UTR	-1.1	0.025704	0.264	up	1.46889	0.554726	0.00179305	0.0311876	up	4.16438	4.67319	2.94461	3.07188
chrX	153688683	153696271	7589	ENSMUSG00000041633	ENSMUST00000039424	protein_coding	9	Kctd12b	GO:0003674(molecular_function);GO:0005515(protein binding);GO:0008277(regulation of G protein-coupled receptor signaling pathway);GO:0043235(receptor complex);GO:0051260(protein homooligomerization);GO:0051260(protein homooligomerization)	NA	K21918	NA	potassium channel tetramerisation domain containing 12b [Source:MGI Symbol;Acc:MGI:2444667]	5' UTR	-1.05	0.0301995	0.264	up	1.88895	0.917588	2.68654e-05	0.00138403	up	2.90542	3.33181	1.69972	1.60223
chr10	100446301	100448355	2055	ENSMUSG00000036676	ENSMUST00000058154	protein_coding	38995	Tmtc3	GO:0000030(mannosyltransferase activity);GO:0005515(protein binding);GO:0005783(endoplasmic reticulum);GO:0016020(membrane);GO:0016021(integral component of membrane);GO:0034976(response to endoplasmic reticulum stress);GO:0035269(protein O-linked mannosylation);GO:1901800(positive regulation of proteasomal protein catabolic process);GO:1901800(positive regulation of proteasomal protein catabolic…	NA	NA	NA	transmembrane and tetratricopeptide repeat containing 3 [Source:MGI Symbol;Acc:MGI:3036255]	3' UTR	-1.38	0.0109648	0.266	up	1.61438	0.690984	0.000502692	0.0123529	up	3.15557	2.96245	1.88946	1.90023
chr17	22361483	22377162	15680	ENSMUSG00000044501	ENSMUST00000121315	protein_coding	0	Zfp758	GO:0003676(nucleic acid binding);GO:0005575(cellular_component);GO:0005622(intracellular);GO:0006355(regulation of transcription, DNA-templated);GO:0046872(metal ion binding);GO:0046872(metal ion binding)	NA	NA	NA	zinc finger protein 758 [Source:MGI Symbol;Acc:MGI:2385044]	5' UTR	-2.68	0.00025704	0.27	up	1.95582	0.967777	8.60765e-05	0.00349079	up	4.71925	4.99934	2.10802	2.86103
chr11	29170909	29173409	2501	ENSMUSG00000020463	ENSMUST00000102856	protein_coding	0	Ppp4r3b	GO:0005515(protein binding);GO:0005634(nucleus);GO:0005654(nucleoplasm);GO:0005737(cytoplasm);GO:0005813(centrosome);GO:0005815(microtubule organizing center);GO:0005856(cytoskeleton);GO:0006470(protein dephosphorylation);GO:0016607(nuclear speck);GO:0019216(regulation of lipid metabolic process);GO:0030289(protein phosphatase 4 complex);GO:0045722(positive regulation of gluconeogenesis);GO:00457…	04922(Glucagon signaling pathway);04922(Glucagon signaling pathway)	K17491	NA	protein phosphatase 4 regulatory subunit 3B [Source:MGI Symbol;Acc:MGI:2144474]	5' UTR	-1.98	0.00190546	0.272	up	1.47969	0.565294	0.000140331	0.00506339	up	24.2916	24.9699	16.3641	16.9277
chr1	6234005	6241135	7131	ENSMUSG00000025907	ENSMUST00000161327	protein_coding	0	Rb1cc1	GO:0000045(autophagosome assembly);GO:0000407(phagophore assembly site);GO:0000422(autophagy of mitochondrion);GO:0001889(liver development);GO:0001934(positive regulation of protein phosphorylation);GO:0005515(protein binding);GO:0005634(nucleus);GO:0005737(cytoplasm);GO:0005764(lysosome);GO:0005829(cytosol);GO:0006914(autophagy);GO:0007049(cell cycle);GO:0007507(heart development);GO:0019898(ex…	04140(Autophagy - animal);04211(Longevity regulating pathway);04211(Longevity regulating pathway)	K17589	NA	RB1-inducible coiled-coil 1 [Source:MGI Symbol;Acc:MGI:1341850]	Exon (ENSMUST00000159906/ENSMUSG00000025907, exon 5 of 6)	-4.51	1.86209e-06	0.286	up	1.52077	0.604806	0.000189285	0.00626513	up	5.92521	5.63316	3.86919	3.73113
chr13	115101604	115101964	361	ENSMUSG00000042284	ENSMUST00000061673	protein_coding	0	Itga1	GO:0000187(activation of MAPK activity);GO:0001669(acrosomal vesicle);GO:0005102(signaling receptor binding);GO:0005515(protein binding);GO:0005518(collagen binding);GO:0005886(plasma membrane);GO:0005925(focal adhesion);GO:0007155(cell adhesion);GO:0007160(cell-matrix adhesion);GO:0007229(integrin-mediated signaling pathway);GO:0008285(negative regulation of cell population proliferation);GO:000…	04151(PI3K-Akt signaling pathway);04510(Focal adhesion);04512(ECM-receptor interaction);04640(Hematopoietic cell lineage);04810(Regulation of actin cytoskeleton);05165(Human papillomavirus infection);05410(Hypertrophic cardiomyopathy (HCM));05412(Arrhythmogenic right ventricular cardiomyopathy (ARVC));05414(Dilated cardiomyopathy (DCM));05414(Dilated cardiomyopathy (DCM))	K06480	NA	integrin alpha 1 [Source:MGI Symbol;Acc:MGI:96599]	5' UTR	-2.2	0.00102329	0.288	up	1.4302	0.516213	0.000663654	0.0151228	up	8.05349	8.20598	5.70731	5.6614
chrX	13632089	13639724	7636	ENSMUSG00000040229	ENSMUST00000041708	protein_coding	0	Gpr34	GO:0004930(G protein-coupled receptor activity);GO:0005886(plasma membrane);GO:0007165(signal transduction);GO:0007186(G protein-coupled receptor signaling pathway);GO:0016020(membrane);GO:0016021(integral component of membrane);GO:0035589(G protein-coupled purinergic nucleotide receptor signaling pathway);GO:0045028(G protein-coupled purinergic nucleotide receptor activity);GO:0045028(G protein-…	NA	K08383	NA	G protein-coupled receptor 34 [Source:MGI Symbol;Acc:MGI:1346334]	5' UTR	-1.07	0.0288403	0.289	up	1.77219	0.825536	0.000924456	0.0192804	up	4.71669	5.10404	3.01149	2.53007
chrX	107148927	107172765	23839	ENSMUSG00000054293	ENSMUST00000147521	protein_coding	0	P2ry10b	GO:0004930(G protein-coupled receptor activity);GO:0005887(integral component of plasma membrane);GO:0007186(G protein-coupled receptor signaling pathway);GO:0016020(membrane);GO:0016021(integral component of membrane);GO:0035025(positive regulation of Rho protein signal transduction);GO:0035589(G protein-coupled purinergic nucleotide receptor signaling pathway);GO:0045028(G protein-coupled purin…	04080(Neuroactive ligand-receptor interaction);04080(Neuroactive ligand-receptor interaction)	K04274	NA	purinergic receptor P2Y, G-protein coupled 10B [Source:MGI Symbol;Acc:MGI:2441814]	5' UTR	-2.3	0.00074131	0.294	up	1.97529	0.982064	0.00248207	0.0388441	up	2.7265	4.0726	1.27011	2.17197
chr10	58490648	58494356	3709	ENSMUSG00000003226	ENSMUST00000003310	protein_coding	43726	Ranbp2	GO:0000413(protein peptidyl-prolyl isomerization);GO:0001975(response to amphetamine);GO:0003723(RNA binding);GO:0003755(peptidyl-prolyl cis-trans isomerase activity);GO:0005096(GTPase activator activity);GO:0005515(protein binding);GO:0005634(nucleus);GO:0005635(nuclear envelope);GO:0005642(annulate lamellae);GO:0005643(nuclear pore);GO:0005737(cytoplasm);GO:0005739(mitochondrion);GO:0006111(reg…	03013(RNA transport);03013(RNA transport)	K12172	EC:2.3.2.-	RAN binding protein 2 [Source:MGI Symbol;Acc:MGI:894323]	3' UTR	-10.9	1.99526e-13	0.297	up	1.54684	0.629326	7.28606e-06	0.000466308	up	40.3285	42.1855	26.6686	26.6748
chr10	79064374	79068352	3979	ENSMUSG00000060301	ENSMUST00000039271	protein_coding	29248	2610008E11Rik	GO:0003674(molecular_function);GO:0003676(nucleic acid binding);GO:0005575(cellular_component);GO:0005622(intracellular);GO:0006355(regulation of transcription, DNA-templated);GO:0008150(biological_process);GO:0046872(metal ion binding);GO:0046872(metal ion binding)	05168(Herpes simplex virus 1 infection);05168(Herpes simplex virus 1 infection)	K09228	NA	RIKEN cDNA 2610008E11 gene [Source:MGI Symbol;Acc:MGI:1919378]	3' UTR	-3.32	4.46684e-05	0.3	up	1.60716	0.684513	0.000981095	0.020118	up	3.05315	3.07091	1.90665	1.90384
chr13	115101594	115101921	328	ENSMUSG00000042284	ENSMUST00000224865	retained_intron	0	Itga1	GO:0000187(activation of MAPK activity);GO:0001669(acrosomal vesicle);GO:0005102(signaling receptor binding);GO:0005515(protein binding);GO:0005518(collagen binding);GO:0005886(plasma membrane);GO:0005925(focal adhesion);GO:0007155(cell adhesion);GO:0007160(cell-matrix adhesion);GO:0007229(integrin-mediated signaling pathway);GO:0008285(negative regulation of cell population proliferation);GO:000…	04151(PI3K-Akt signaling pathway);04510(Focal adhesion);04512(ECM-receptor interaction);04640(Hematopoietic cell lineage);04810(Regulation of actin cytoskeleton);05165(Human papillomavirus infection);05410(Hypertrophic cardiomyopathy (HCM));05412(Arrhythmogenic right ventricular cardiomyopathy (ARVC));05414(Dilated cardiomyopathy (DCM));05414(Dilated cardiomyopathy (DCM))	K06480	NA	integrin alpha 1 [Source:MGI Symbol;Acc:MGI:96599]	5' UTR	-2.33	0.000691831	0.303	up	1.4302	0.516213	0.000663654	0.0151228	up	8.05349	8.20598	5.70731	5.6614
chr19	61115018	61117698	2681	ENSMUSG00000074733	ENSMUST00000181469	retained_intron	0	Zfp950	GO:0001570(vasculogenesis);GO:0001822(kidney development);GO:0003674(molecular_function);GO:0003676(nucleic acid binding);GO:0005575(cellular_component);GO:0005622(intracellular);GO:0006355(regulation of transcription, DNA-templated);GO:0006807(nitrogen compound metabolic process);GO:0009791(post-embryonic development);GO:0014909(smooth muscle cell migration);GO:0030097(hemopoiesis);GO:0035264(mu…	05168(Herpes simplex virus 1 infection);05168(Herpes simplex virus 1 infection)	K09228	NA	zinc finger protein 950 [Source:MGI Symbol;Acc:MGI:2652824]	3' UTR	-3.66	1.77828e-05	0.315	up	1.48558	0.571022	0.00142636	0.0263746	up	5.47744	5.79051	3.75696	3.82795
chr5	45733073	45773331	40259	ENSMUSG00000101587	ENSMUST00000189967	transcribed_processed_pseudogene	0	Gm29036	NA	NA	NA	NA	predicted gene 29036 [Source:MGI Symbol;Acc:MGI:5579742]	3' UTR	-3.82	1.1749e-05	0.339	up	1.92674	0.946162	0.000711875	0.0160211	up	5.84722	6.43974	3.21993	3.15715
chr10	125227362	125294598	67237	ENSMUSG00000020102	ENSMUST00000211781	protein_coding	34365	Slc16a7	GO:0005737(cytoplasm);GO:0005886(plasma membrane);GO:0005887(integral component of plasma membrane);GO:0008028(monocarboxylic acid transmembrane transporter activity);GO:0015129(lactate transmembrane transporter activity);GO:0015293(symporter activity);GO:0015718(monocarboxylic acid transport);GO:0016020(membrane);GO:0016021(integral component of membrane);GO:0035873(lactate transmembrane transpo…	NA	K08184	NA	solute carrier family 16 (monocarboxylic acid transporters), member 7 [Source:MGI Symbol;Acc:MGI:1330284]	3' UTR	-4.03	6.60693e-06	0.351	up	1.53644	0.619595	0.000746148	0.0166525	up	3.3742	3.49278	2.24021	2.22919
chr16	44980812	44981380	569	ENSMUSG00000036172	ENSMUST00000164007	protein_coding	37120	Cd200r3	GO:0005515(protein binding);GO:0009897(external side of plasma membrane);GO:0016020(membrane);GO:0016021(integral component of membrane);GO:0038023(signaling receptor activity);GO:0150077(regulation of neuroinflammatory response);GO:0150077(regulation of neuroinflammatory response)	NA	NA	NA	CD200 receptor 3 [Source:MGI Symbol;Acc:MGI:1921853]	3' UTR	-1.02	0.0331131	0.355	up	1.78717	0.837681	4.0871e-06	0.000281357	up	5.92306	6.00329	3.50174	3.17155
chr14	27461409	27464574	3166	ENSMUSG00000040651	ENSMUST00000223688	processed_transcript	0	Fam208a	GO:0000792(heterochromatin);GO:0003682(chromatin binding);GO:0005634(nucleus);GO:0005654(nucleoplasm);GO:0005694(chromosome);GO:0045814(negative regulation of gene expression, epigenetic);GO:0045869(negative regulation of single stranded viral RNA replication via double stranded DNA intermediate);GO:0090309(positive regulation of methylation-dependent chromatin silencing);GO:0097355(protein local…	NA	K21873	NA	family with sequence similarity 208, member A [Source:MGI Symbol;Acc:MGI:1921694]	Exon (ENSMUST00000022450/ENSMUSG00000040651, exon 14 of 24)	-5.84	5.88844e-08	0.361	up	1.51711	0.601328	4.89181e-05	0.00227692	up	10.0567	10.8406	6.99822	6.7762
chr13	63819685	63820075	391	ENSMUSG00000021470	ENSMUST00000142827	nonsense_mediated_decay	0	Ercc6l2	GO:0000166(nucleotide binding);GO:0003677(DNA binding);GO:0004386(helicase activity);GO:0005524(ATP binding);GO:0005634(nucleus);GO:0005654(nucleoplasm);GO:0005737(cytoplasm);GO:0005739(mitochondrion);GO:0005813(centrosome);GO:0005815(microtubule organizing center);GO:0005829(cytosol);GO:0005856(cytoskeleton);GO:0006281(DNA repair);GO:0006974(cellular response to DNA damage stimulus);GO:0016787(h…	NA	K20098	EC:3.6.4.-	excision repair cross-complementing rodent repair deficiency, complementation group 6 like 2 [Source:MGI Symbol;Acc:MGI:1923501]	3' UTR	-1.11	0.0251189	0.391	up	1.48868	0.574032	0.00218089	0.035467	up	2.9506	3.07392	2.02759	2.01929
chr2	119960748	119962121	1374	ENSMUSG00000033943	ENSMUST00000046717	protein_coding	63520	Mga	GO:0000977(RNA polymerase II regulatory region sequence-specific DNA binding);GO:0001228(DNA-binding transcription activator activity, RNA polymerase II-specific);GO:0003677(DNA binding);GO:0003700(DNA-binding transcription factor activity);GO:0005634(nucleus);GO:0005667(transcription factor complex);GO:0006355(regulation of transcription, DNA-templated);GO:0045944(positive regulation of transcri…	NA	NA	NA	MAX gene associated [Source:MGI Symbol;Acc:MGI:1352483]	Exon (ENSMUST00000046717/ENSMUSG00000033943, exon 23 of 25)	-2.65	0.000275423	0.4	up	1.39376	0.478987	0.0021252	0.0349591	up	11.5329	12.3595	8.55303	8.58933
chr19	34936998	34940137	3140	ENSMUSG00000024795	ENSMUST00000087341	protein_coding	14637	Kif20b	GO:0000166(nucleotide binding);GO:0000922(spindle pole);GO:0001843(neural tube closure);GO:0003774(motor activity);GO:0003777(microtubule motor activity);GO:0005515(protein binding);GO:0005524(ATP binding);GO:0005634(nucleus);GO:0005654(nucleoplasm);GO:0005730(nucleolus);GO:0005737(cytoplasm);GO:0005813(centrosome);GO:0005815(microtubule organizing center);GO:0005819(spindle);GO:0005856(cytoskele…	NA	K10402	NA	kinesin family member 20B [Source:MGI Symbol;Acc:MGI:2444576]	3' UTR	-5.24	2.75423e-07	0.414	up	1.4624	0.548337	0.000878743	0.018771	up	11.7498	11.5665	7.85026	8.09362
chr10	50597006	50608222	11217	ENSMUSG00000038774	ENSMUST00000219226	protein_coding	0	Ascc3	GO:0000166(nucleotide binding);GO:0003676(nucleic acid binding);GO:0004386(helicase activity);GO:0005524(ATP binding);GO:0005634(nucleus);GO:0005829(cytosol);GO:0006281(DNA repair);GO:0006307(DNA dealkylation involved in DNA repair);GO:0006974(cellular response to DNA damage stimulus);GO:0008026(ATP-dependent helicase activity);GO:0008283(cell population proliferation);GO:0016607(nuclear speck);G…	NA	K18663	EC:3.6.4.12	activating signal cointegrator 1 complex subunit 3 [Source:MGI Symbol;Acc:MGI:1925237]	5' UTR	-3.87	1.02329e-05	0.452	up	1.42023	0.506121	0.00105812	0.0212977	up	8.26059	8.35893	5.64166	6.06036
chr16	44965309	44966392	1084	ENSMUSG00000036172	ENSMUST00000048479	protein_coding	21631	Cd200r3	GO:0005515(protein binding);GO:0009897(external side of plasma membrane);GO:0016020(membrane);GO:0016021(integral component of membrane);GO:0038023(signaling receptor activity);GO:0150077(regulation of neuroinflammatory response);GO:0150077(regulation of neuroinflammatory response)	NA	NA	NA	CD200 receptor 3 [Source:MGI Symbol;Acc:MGI:1921853]	3' UTR	-2.09	0.00138038	0.47	up	1.78717	0.837681	4.0871e-06	0.000281357	up	5.92306	6.00329	3.50174	3.17155
chr10	50592759	50596887	4129	ENSMUSG00000038774	ENSMUST00000220355	protein_coding	0	Ascc3	GO:0000166(nucleotide binding);GO:0003676(nucleic acid binding);GO:0004386(helicase activity);GO:0005524(ATP binding);GO:0005634(nucleus);GO:0005829(cytosol);GO:0006281(DNA repair);GO:0006307(DNA dealkylation involved in DNA repair);GO:0006974(cellular response to DNA damage stimulus);GO:0008026(ATP-dependent helicase activity);GO:0008283(cell population proliferation);GO:0016607(nuclear speck);G…	NA	K18663	EC:3.6.4.12	activating signal cointegrator 1 complex subunit 3 [Source:MGI Symbol;Acc:MGI:1925237]	5' UTR	-1.65	0.00489779	0.476	up	1.42023	0.506121	0.00105812	0.0212977	up	8.26059	8.35893	5.64166	6.06036
chr7	105895408	105901481	6074	ENSMUSG00000078606	ENSMUST00000106766	protein_coding	52459	Gm4070	GO:0000166(nucleotide binding);GO:0003674(molecular_function);GO:0005525(GTP binding);GO:0005575(cellular_component);GO:0005634(nucleus);GO:0005737(cytoplasm);GO:0005829(cytosol);GO:0008150(biological_process);GO:0008150(biological_process)	NA	NA	NA	predicted gene 4070 [Source:MGI Symbol;Acc:MGI:3782245]	3' UTR	-18.2	5.01187e-21	0.492	up	1.69033	0.757308	2.47736e-08	3.68991e-06	up	46.4042	47.4275	27.6889	27.8219
chr3	107052102	107052940	839	ENSMUSG00000056145	ENSMUST00000070085	lincRNA	12598	AI504432	NA	NA	NA	NA	expressed sequence AI504432 [Source:MGI Symbol;Acc:MGI:2139742]	Exon (ENSMUST00000070085/ENSMUSG00000056145, exon 2 of 2)	-1.78	0.00338844	0.495	up	1.61892	0.695028	0.000321694	0.00909704	up	4.64811	4.62379	2.89512	2.83211
chr13	3569535	3571029	1495	ENSMUSG00000033799	ENSMUST00000222615	processed_transcript	0	Fam208b	GO:0003674(molecular_function);GO:0005634(nucleus);GO:0005654(nucleoplasm);GO:0005829(cytosol);GO:0008150(biological_process);GO:0008150(biological_process)	NA	NA	NA	family with sequence similarity 208, member B [Source:MGI Symbol;Acc:MGI:2145274]	Exon (ENSMUST00000096069/ENSMUSG00000033799, exon 15 of 20)	-1.45	0.00891251	0.498	up	1.53922	0.622202	6.39986e-05	0.00276663	up	7.06833	7.60175	4.776	4.75484
chr1	60257541	60264303	6763	ENSMUSG00000073664	ENSMUST00000035569	protein_coding	0	Nbeal1	GO:0005515(protein binding);GO:0005515(protein binding)	NA	K23286	NA	neurobeachin like 1 [Source:MGI Symbol;Acc:MGI:2444343]	Exon (ENSMUST00000160834/ENSMUSG00000073664, exon 25 of 55)	-3.55	2.39883e-05	0.519	up	1.51432	0.598671	0.00019604	0.00642385	up	2.89839	3.20769	2.03262	1.9996
chr10	50609450	50618548	9099	ENSMUSG00000038774	ENSMUST00000035606	protein_coding	16781	Ascc3	GO:0000166(nucleotide binding);GO:0003676(nucleic acid binding);GO:0004386(helicase activity);GO:0005524(ATP binding);GO:0005634(nucleus);GO:0005829(cytosol);GO:0006281(DNA repair);GO:0006307(DNA dealkylation involved in DNA repair);GO:0006974(cellular response to DNA damage stimulus);GO:0008026(ATP-dependent helicase activity);GO:0008283(cell population proliferation);GO:0016607(nuclear speck);G…	NA	K18663	EC:3.6.4.12	activating signal cointegrator 1 complex subunit 3 [Source:MGI Symbol;Acc:MGI:1925237]	3' UTR	-10	1.99526e-12	0.525	up	1.42023	0.506121	0.00105812	0.0212977	up	8.26059	8.35893	5.64166	6.06036
chr7	105901745	106093307	191563	ENSMUSG00000078606	ENSMUST00000106766	protein_coding	0	Gm4070	GO:0000166(nucleotide binding);GO:0003674(molecular_function);GO:0005525(GTP binding);GO:0005575(cellular_component);GO:0005634(nucleus);GO:0005737(cytoplasm);GO:0005829(cytosol);GO:0008150(biological_process);GO:0008150(biological_process)	NA	NA	NA	predicted gene 4070 [Source:MGI Symbol;Acc:MGI:3782245]	5' UTR	-1.97	0.00194984	0.538	up	1.69033	0.757308	2.47736e-08	3.68991e-06	up	46.4042	47.4275	27.6889	27.8219
chr10	120383325	120384247	923	ENSMUSG00000034764	ENSMUST00000160091	antisense	19167	1700006J14Rik	NA	NA	NA	NA	RIKEN cDNA 1700006J14 gene [Source:MGI Symbol;Acc:MGI:2447818]	Exon (ENSMUST00000160091/ENSMUSG00000034764, exon 4 of 4)	-1.24	0.0165959	0.539	up	2.4008	1.26352	7.59646e-08	9.1515e-06	up	3.99299	4.3561	1.8741	1.60352
chr6	65118249	65119444	1196	ENSMUSG00000029919	ENSMUST00000031982	protein_coding	25464	Hpgds	GO:0000287(magnesium ion binding);GO:0001516(prostaglandin biosynthetic process);GO:0004364(glutathione transferase activity);GO:0004667(prostaglandin-D synthase activity);GO:0005509(calcium ion binding);GO:0005515(protein binding);GO:0005737(cytoplasm);GO:0006629(lipid metabolic process);GO:0006631(fatty acid metabolic process);GO:0006633(fatty acid biosynthetic process);GO:0006693(prostaglandin…	00480(Glutathione metabolism);00590(Arachidonic acid metabolism);00980(Metabolism of xenobiotics by cytochrome P450);00982(Drug metabolism - cytochrome P450);05204(Chemical carcinogenesis);05204(Chemical carcinogenesis)	K04097	2.5.1.18;EC:5.3.99.2	hematopoietic prostaglandin D synthase [Source:MGI Symbol;Acc:MGI:1859384]	3' UTR	-1.94	0.00213796	0.581	up	1.91659	0.938539	0.000126581	0.00469067	up	1.68483	1.59742	0.91998	0.792567
chr16	10526889	10527489	601	ENSMUSG00000022504	ENSMUST00000023147	protein_coding	38610	Ciita	GO:0000122(negative regulation of transcription by RNA polymerase II);GO:0000166(nucleotide binding);GO:0005515(protein binding);GO:0005524(ATP binding);GO:0005525(GTP binding);GO:0005634(nucleus);GO:0006355(regulation of transcription, DNA-templated);GO:0006954(inflammatory response);GO:0007568(aging);GO:0008022(protein C-terminus binding);GO:0009986(cell surface);GO:0016301(kinase activity);GO:…	04612(Antigen processing and presentation);05145(Toxoplasmosis);05152(Tuberculosis);05164(Influenza A);05340(Primary immunodeficiency);05340(Primary immunodeficiency)	K08060	NA	class II transactivator [Source:MGI Symbol;Acc:MGI:108445]	3' UTR	-1.68	0.00457088	0.635	up	1.56965	0.650443	0.00153138	0.0277546	up	2.83111	2.41849	1.70355	1.64089
chr19	16664621	16665763	1143	ENSMUSG00000046230	ENSMUST00000225233	protein_coding	0	Vps13a	GO:0003674(molecular_function);GO:0006623(protein targeting to vacuole);GO:0006914(autophagy);GO:0007399(nervous system development);GO:0007626(locomotory behavior);GO:0015031(protein transport);GO:0019898(extrinsic component of membrane);GO:0031045(dense core granule);GO:0035176(social behavior);GO:0045053(protein retention in Golgi apparatus);GO:0045053(protein retention in Golgi apparatus)	NA	K19525	NA	vacuolar protein sorting 13A [Source:MGI Symbol;Acc:MGI:2444304]	Exon (ENSMUST00000068156/ENSMUSG00000046230, exon 48 of 72)	-2.39	0.000588844	0.647	up	1.53516	0.618389	3.63806e-05	0.00176872	up	6.94873	7.39681	4.70601	4.63865
chr19	16677904	16678054	151	ENSMUSG00000046230	ENSMUST00000223897	retained_intron	0	Vps13a	GO:0003674(molecular_function);GO:0006623(protein targeting to vacuole);GO:0006914(autophagy);GO:0007399(nervous system development);GO:0007626(locomotory behavior);GO:0015031(protein transport);GO:0019898(extrinsic component of membrane);GO:0031045(dense core granule);GO:0035176(social behavior);GO:0045053(protein retention in Golgi apparatus);GO:0045053(protein retention in Golgi apparatus)	NA	K19525	NA	vacuolar protein sorting 13A [Source:MGI Symbol;Acc:MGI:2444304]	Exon (ENSMUST00000068156/ENSMUSG00000046230, exon 44 of 72)	-2.38	0.00060256	0.791	up	1.53516	0.618389	3.63806e-05	0.00176872	up	6.94873	7.39681	4.70601	4.63865
chr7	39568872	39569771	900	ENSMUSG00000108621	ENSMUST00000188038	lincRNA	16371	Gm37494	NA	NA	NA	NA	predicted gene, 37494 [Source:MGI Symbol;Acc:MGI:5610722]	Exon (ENSMUST00000188038/ENSMUSG00000108621, exon 6 of 6)	-5.09	4.0738e-07	0.843	up	1.55428	0.636244	0.00014324	0.00511294	up	4.01759	4.05178	2.58935	2.60237
chr7	114551999	114554708	2710	ENSMUSG00000030670	ENSMUST00000211506	protein_coding	8182	Cyp2r1	GO:0004497(monooxygenase activity);GO:0005506(iron ion binding);GO:0005737(cytoplasm);GO:0005783(endoplasmic reticulum);GO:0005789(endoplasmic reticulum membrane);GO:0006082(organic acid metabolic process);GO:0006805(xenobiotic metabolic process);GO:0008395(steroid hydroxylase activity);GO:0010038(response to metal ion);GO:0010164(response to cesium ion);GO:0010212(response to ionizing radiation)…	00100(Steroid biosynthesis);00100(Steroid biosynthesis)	K07419	EC:1.14.14.24	cytochrome P450, family 2, subfamily r, polypeptide 1 [Source:MGI Symbol;Acc:MGI:2449771]	5' UTR	-3.11	7.94328e-05	0.858	up	2.04992	1.03557	0.00160719	0.028873	up	1.85829	1.74459	1.03011	0.727456
chr14	61183985	61188878	4894	ENSMUSG00000048279	ENSMUST00000150222	retained_intron	0	Sacs	NA	NA	K17592	NA	sacsin [Source:MGI Symbol;Acc:MGI:1354724]	Exon (ENSMUST00000089394/ENSMUSG00000048279, exon 6 of 10)	-1.73	0.00389045	0.9	up	1.46621	0.552091	0.000973692	0.0200163	up	3.68735	4.00235	2.57306	2.67155
chr10	50637969	50642561	4593	ENSMUSG00000038774	ENSMUST00000217968	retained_intron	0	Ascc3	GO:0000166(nucleotide binding);GO:0003676(nucleic acid binding);GO:0004386(helicase activity);GO:0005524(ATP binding);GO:0005634(nucleus);GO:0005829(cytosol);GO:0006281(DNA repair);GO:0006307(DNA dealkylation involved in DNA repair);GO:0006974(cellular response to DNA damage stimulus);GO:0008026(ATP-dependent helicase activity);GO:0008283(cell population proliferation);GO:0016607(nuclear speck);G…	NA	K18663	EC:3.6.4.12	activating signal cointegrator 1 complex subunit 3 [Source:MGI Symbol;Acc:MGI:1925237]	Exon (ENSMUST00000035606/ENSMUSG00000038774, exon 5 of 42)	-4.42	2.34423e-06	1.02	up	1.42023	0.506121	0.00105812	0.0212977	up	8.26059	8.35893	5.64166	6.06036
chr15	44546516	44547445	930	ENSMUSG00000038725	ENSMUST00000038336	protein_coding	88963	Pkhd1l1	GO:0003674(molecular_function);GO:0005515(protein binding);GO:0005929(cilium);GO:0008150(biological_process);GO:0016020(membrane);GO:0016021(integral component of membrane);GO:0016021(integral component of membrane)	NA	NA	NA	polycystic kidney and hepatic disease 1-like 1 [Source:MGI Symbol;Acc:MGI:2183153]	Exon (ENSMUST00000038336/ENSMUSG00000038725, exon 49 of 77)	-3.14	7.4131e-05	1.08	up	1.89689	0.923637	9.16801e-05	0.00366363	up	0.738474	0.679022	0.351656	0.395617
chr15	44529109	44529948	840	ENSMUSG00000038725	ENSMUST00000038336	protein_coding	71556	Pkhd1l1	GO:0003674(molecular_function);GO:0005515(protein binding);GO:0005929(cilium);GO:0008150(biological_process);GO:0016020(membrane);GO:0016021(integral component of membrane);GO:0016021(integral component of membrane)	NA	NA	NA	polycystic kidney and hepatic disease 1-like 1 [Source:MGI Symbol;Acc:MGI:2183153]	Exon (ENSMUST00000038336/ENSMUSG00000038725, exon 38 of 77)	-3.81	1.20226e-05	1.49	up	1.89689	0.923637	9.16801e-05	0.00366363	up	0.738474	0.679022	0.351656	0.395617
